# Supplementary material for: Crystal structure of 4-methyl-2-oxo-2H-chromen-7-yl ferrocene­carboxyl­ate
Source: Acta Crystallogr Sect E Struct Rep Online. 2014 Oct 15;70(Pt 11):m369–70. doi: 10.1107/S1600536814022120 (PMC4257315; doi:10.1107/S1600536814022120)
Supplement: Supplementary file 2 [file e-70-0m369-Isup2.hkl]

# 
# h,k,l, Fc-squared, Fo-squared, sigma(Fo-squared) and status flag 
# 
data_I
_shelx_title ' LIU in P-1                       P21/c' 
_shelx_refln_list_code          4 
_shelx_F_calc_maximum      313.86 
_exptl_crystal_F_000       800.00 
_reflns_d_resolution_high  0.8410 
 
loop_ 
 _symmetry_equiv_pos_as_xyz 
 'x, y, z' 
 '-x, y+1/2, -z+1/2' 
 '-x, -y, -z' 
 'x, -y-1/2, z-1/2' 
 
_cell_length_a     7.8678 
_cell_length_b    20.2940 
_cell_length_c    11.1455 
_cell_angle_alpha  90.000 
_cell_angle_beta  108.243 
_cell_angle_gamma  90.000 
 
_shelx_F_squared_multiplier     1.000 
 
loop_ 
 _refln_index_h 
 _refln_index_k 
 _refln_index_l 
 _refln_F_squared_calc 
 _refln_F_squared_meas 
 _refln_F_squared_sigma 
 _refln_observed_status 
   1   0   0       53.68       -8.87      5.91 o 
   2   0   0    98506.02    94924.26   3680.59 o 
   3   0   0     4968.77     4879.42     85.15 o 
   4   0   0    26151.01    26536.60    441.49 o 
   5   0   0     1426.03     1356.82     30.51 o 
   6   0   0     3324.97     3357.82     65.39 o 
   7   0   0      535.49      548.63     24.04 o 
   8   0   0      770.42      775.53     31.01 o 
   1   1   0     9290.34     9821.50    141.01 o 
   2   1   0     2751.57     2811.76     50.26 o 
   3   1   0       11.25        7.03      1.67 o 
   4   1   0     1002.06     1016.78     16.67 o 
   5   1   0      776.22      736.09     13.99 o 
   6   1   0      118.30      112.76      6.56 o 
   7   1   0      354.81      379.05     14.25 o 
   8   1   0       89.31       91.35     13.40 o 
   0   2   0      295.97      276.11      6.05 o 
   1   2   0       76.09       83.17      2.24 o 
   2   2   0       94.05      100.96      5.14 o 
   3   2   0       60.57       74.25      4.04 o 
   4   2   0       22.75       18.20      6.24 o 
   5   2   0      150.64      150.54      6.55 o 
   6   2   0       19.43       15.40      3.64 o 
   7   2   0       11.25        5.53      4.36 o 
   8   2   0        0.30        1.13      6.21 o 
   1   3   0     1000.43     1083.14     14.23 o 
   2   3   0        6.15        1.31      1.30 o 
   3   3   0      236.22      229.48      7.20 o 
   4   3   0     1008.14     1051.94     26.20 o 
   5   3   0       10.32        6.51      2.76 o 
   6   3   0       31.45       21.72      3.98 o 
   7   3   0       11.48        9.89      5.80 o 
   8   3   0      122.40       87.64     10.21 o 
   0   4   0    16656.28    16880.33    278.59 o 
   1   4   0      197.81      234.17      5.27 o 
   2   4   0     1976.24     1912.91     30.35 o 
   3   4   0      505.62      560.87     10.85 o 
   4   4   0     1514.28     1430.63     23.40 o 
   5   4   0       15.86       22.52      3.29 o 
   6   4   0      287.40      293.04      9.12 o 
   7   4   0        1.41       -5.00      5.18 o 
   8   4   0      126.20      147.57     12.59 o 
   1   5   0     1676.45     1667.43     24.06 o 
   2   5   0       48.17       50.01      2.48 o 
   3   5   0     1069.73     1038.34     15.79 o 
   4   5   0      260.06      285.52     14.91 o 
   5   5   0      976.89      923.99     17.84 o 
   6   5   0        3.75        6.98      3.66 o 
   7   5   0      231.83      267.38     14.85 o 
   8   5   0        4.15       -5.96     10.23 o 
   0   6   0       43.54       49.73      3.58 o 
   1   6   0      242.40      249.37      5.98 o 
   2   6   0     1581.97     1563.95     24.06 o 
   3   6   0      216.26      208.60      5.57 o 
   4   6   0      586.67      489.74     15.46 o 
   5   6   0       48.86       45.64      5.09 o 
   6   6   0      323.80      355.40     12.77 o 
   7   6   0       12.56        5.91      5.69 o 
   8   6   0      102.27      131.59     12.08 o 
   1   7   0     1670.15     1728.16     22.66 o 
   2   7   0      387.39      382.11      8.71 o 
   3   7   0     1242.21     1177.06     17.82 o 
   4   7   0        0.46        0.01      2.07 o 
   5   7   0      160.02      163.11     11.27 o 
   6   7   0       27.82       29.91      4.82 o 
   7   7   0       33.75       37.96      7.19 o 
   8   7   0       16.19        6.90      8.36 o 
   0   8   0       28.41       34.81      3.19 o 
   1   8   0      422.07      428.05      7.62 o 
   2   8   0      218.73      218.63      6.59 o 
   3   8   0      498.10      533.24     11.87 o 
   4   8   0       38.30       46.18      4.52 o 
   5   8   0      210.00      202.93     10.82 o 
   6   8   0       92.86       86.40      7.17 o 
   7   8   0       49.70       42.90      8.50 o 
   8   8   0        1.88       10.88      7.22 o 
   1   9   0      704.11      689.50     11.07 o 
   2   9   0      226.25      238.64      7.13 o 
   3   9   0      165.12      167.00      7.05 o 
   4   9   0        9.50        6.78      3.01 o 
   5   9   0      473.62      461.90     12.99 o 
   6   9   0        4.73        8.09      4.07 o 
   7   9   0      165.16      173.58     13.84 o 
   8   9   0        0.18       -3.68      6.58 o 
   0  10   0     4227.39     4407.88     77.54 o 
   1  10   0        0.26       -0.42      1.31 o 
   2  10   0     3408.76     3405.85     48.74 o 
   3  10   0        3.03        4.08      2.60 o 
   4  10   0      676.24      659.37     15.38 o 
   5  10   0       14.90       14.69      4.94 o 
   6  10   0      543.37      577.17     24.47 o 
   7  10   0        6.56       14.63      6.70 o 
   8  10   0       97.83      101.66     18.55 o 
   1  11   0     4223.14     3978.81     50.27 o 
   2  11   0        3.55        4.66      2.27 o 
   3  11   0     1689.68     1627.92     27.49 o 
   4  11   0      102.45       95.62      6.32 o 
   5  11   0      409.34      446.27     13.18 o 
   6  11   0       11.39        7.91      4.25 o 
   7  11   0      326.36      372.08     21.02 o 
   0  12   0     3891.20     3820.95     72.27 o 
   1  12   0      314.20      369.56      7.89 o 
   2  12   0     1055.82     1014.99     18.76 o 
   3  12   0        2.76        4.39      2.94 o 
   4  12   0      417.16      444.99     14.93 o 
   5  12   0       20.09       20.22      4.52 o 
   6  12   0      199.97      226.24     12.47 o 
   7  12   0        5.18       12.62      8.87 o 
   1  13   0      140.11      141.18      6.30 o 
   2  13   0      249.50      250.77      8.17 o 
   3  13   0       10.76       15.03      3.49 o 
   4  13   0        9.21       11.03      3.75 o 
   5  13   0       60.46       54.21      5.87 o 
   6  13   0       21.54       15.57      4.97 o 
   7  13   0       51.85       56.71      9.47 o 
   0  14   0        0.46        6.67      3.00 o 
   1  14   0       26.08       30.38      3.60 o 
   2  14   0       28.96       33.21      3.89 o 
   3  14   0       18.97       19.55      3.68 o 
   4  14   0       12.74       14.04      4.09 o 
   5  14   0      207.74      206.62     14.16 o 
   6  14   0        0.53        0.53      4.49 o 
   7  14   0       25.39       27.32      7.93 o 
   1  15   0     1388.14     1317.74     23.17 o 
   2  15   0      174.86      184.19      9.84 o 
   3  15   0      991.93     1023.80     24.76 o 
   4  15   0        3.22        1.59      3.55 o 
   5  15   0      208.31      228.33     15.05 o 
   6  15   0        2.86       -1.11      5.44 o 
   0  16   0        6.27        6.52      4.93 o 
   1  16   0        7.27       10.05      3.09 o 
   2  16   0      158.10      158.33      8.00 o 
   3  16   0      181.98      174.24      8.88 o 
   4  16   0       22.48       22.86      4.82 o 
   5  16   0       34.52       36.42      5.83 o 
   6  16   0      120.91      146.52     11.05 o 
   1  17   0     1552.83     1560.67     40.83 o 
   2  17   0        0.13        1.21      3.34 o 
   3  17   0      708.53      709.78     17.08 o 
   4  17   0       13.13        8.06      4.19 o 
   5  17   0      382.71      417.33     15.92 o 
   6  17   0       47.96       41.27      7.36 o 
   0  18   0      421.52      444.23     42.87 o 
   1  18   0        2.40        3.63      3.90 o 
   2  18   0      341.17      340.55     11.27 o 
   3  18   0       26.72       25.58      4.94 o 
   4  18   0       81.24       77.21      7.04 o 
   5  18   0       24.72       19.42      5.13 o 
   1  19   0      121.99      105.47      8.12 o 
   2  19   0       20.66       21.16      5.04 o 
   3  19   0       89.09       77.92      6.89 o 
   4  19   0       22.14       21.88      5.41 o 
   5  19   0       84.58       77.21      7.65 o 
   0  20   0      320.24      320.29     17.76 o 
   1  20   0        3.73        5.78      4.11 o 
   2  20   0      305.03      289.88     12.39 o 
   3  20   0       12.43       12.84      4.67 o 
   4  20   0      124.26      127.11      9.08 o 
   1  21   0      881.98      916.22     23.03 o 
   2  21   0        0.47        0.23      4.39 o 
   3  21   0      232.69      232.27     13.28 o 
   4  21   0        3.84        5.79      4.77 o 
   0  22   0      791.99      803.54     35.48 o 
   1  22   0        0.22        4.45      4.53 o 
   2  22   0      390.85      405.21     15.22 o 
   3  22   0        4.30       -0.64      4.80 o 
   1  23   0      255.47      247.86     13.12 o 
   2  23   0        0.05        1.84      4.89 o 
   0  24   0        1.38       -4.88      6.87 o 
  -8   1   1       76.37       87.25      9.47 o 
  -7   1   1      171.66      155.22     11.88 o 
  -6   1   1       74.62       86.11      6.06 o 
  -5   1   1      303.15      306.01      8.43 o 
  -4   1   1       77.81       67.41      4.00 o 
  -3   1   1     1364.95     1392.94     86.57 o 
  -2   1   1     7480.32     7756.10    112.81 o 
  -1   1   1     1975.71     2031.13     27.06 o 
   0   1   1      368.98      441.16      6.52 o 
   1   1   1       18.27       21.78      1.54 o 
   2   1   1     5957.67     6262.66     82.56 o 
   3   1   1      112.09      107.40      4.29 o 
   4   1   1      733.35      751.91     13.29 o 
   5   1   1      227.98      207.22      7.79 o 
   6   1   1      357.63      344.15     12.93 o 
   7   1   1        7.52        6.26      5.04 o 
   8   1   1        0.63        2.96      6.62 o 
  -9   2   1       72.66       54.21     16.75 o 
  -8   2   1       35.12       28.66      7.49 o 
  -7   2   1      565.44      506.89     53.73 o 
  -6   2   1      909.57      961.72     21.92 o 
  -5   2   1     2141.08     2094.50     36.29 o 
  -4   2   1     1607.81     1561.12     22.72 o 
  -3   2   1     7345.89     7560.02     99.60 o 
  -2   2   1     3320.47     3304.83     51.23 o 
  -1   2   1    22715.36    24527.62    286.34 o 
   0   2   1     3277.98     3424.67     49.99 o 
   1   2   1    52634.77    53944.34    629.12 o 
   2   2   1      267.95      283.86      5.82 o 
   3   2   1     4516.84     4754.29     58.98 o 
   4   2   1       55.54       57.51      3.91 o 
   5   2   1     1194.67     1161.47     21.17 o 
   6   2   1       66.56       37.53     13.21 o 
   7   2   1      245.87      253.27     15.28 o 
   8   2   1        2.89       -6.77      5.76 o 
  -9   3   1        5.21        4.93     11.83 o 
  -8   3   1      323.65      351.03     16.45 o 
  -7   3   1      127.53      130.85     11.90 o 
  -6   3   1     1060.23     1076.42     35.43 o 
  -5   3   1      538.55      521.42     11.24 o 
  -4   3   1     3942.20     3901.15     49.94 o 
  -3   3   1      147.80      142.57      5.12 o 
  -2   3   1     1142.47     1119.93     16.95 o 
  -1   3   1      652.14      733.07     12.25 o 
   0   3   1    18585.37    19110.25    244.53 o 
   1   3   1     5419.10     5874.98     69.98 o 
   2   3   1     2993.37     2990.83     37.52 o 
   3   3   1     3110.94     3170.76     40.72 o 
   4   3   1      992.21      897.62     15.09 o 
   5   3   1     1156.57     1194.98     22.63 o 
   6   3   1      335.66      322.05     12.41 o 
   7   3   1      146.59      139.92     12.77 o 
   8   3   1      202.15      218.73     15.36 o 
  -8   4   1      162.95      163.58     12.70 o 
  -7   4   1       64.17       52.18      9.10 o 
  -6   4   1      224.15      228.64      8.12 o 
  -5   4   1     1493.43     1441.11     22.35 o 
  -4   4   1     1972.29     2015.65     27.98 o 
  -3   4   1     1125.97     1053.63     15.56 o 
  -2   4   1       13.22        4.60      1.39 o 
  -1   4   1    10548.76    11054.10    129.79 o 
   0   4   1     5458.40     5833.78     75.61 o 
   1   4   1     4863.20     4922.52     64.93 o 
   2   4   1      820.79      872.92     12.93 o 
   3   4   1     3547.32     3535.20     45.16 o 
   4   4   1      522.46      545.99     15.18 o 
   5   4   1      749.01      724.80     14.08 o 
   6   4   1      145.44      165.69     11.75 o 
   7   4   1      124.51      125.97     11.35 o 
   8   4   1        5.75       10.14      6.92 o 
  -8   5   1       26.13       14.66      6.92 o 
  -7   5   1      133.63      132.03      9.08 o 
  -6   5   1       36.06       21.21      4.34 o 
  -5   5   1        0.08       -2.31      2.27 o 
  -4   5   1       82.07       79.96      4.43 o 
  -3   5   1        2.05        3.36      1.59 o 
  -2   5   1     1390.16     1401.05     19.10 o 
  -1   5   1     1976.90     2162.85     27.20 o 
   0   5   1        2.66        1.06      1.40 o 
   1   5   1       37.55       34.12      1.92 o 
   2   5   1       71.22       76.31      3.26 o 
   3   5   1      117.51      132.93      4.86 o 
   4   5   1       68.91       72.79      4.26 o 
   5   5   1        6.05        4.39      2.84 o 
   6   5   1       27.23       30.64      6.21 o 
   7   5   1        0.70        3.20      5.94 o 
   8   5   1        0.24       -0.34      6.21 o 
  -8   6   1       10.01        1.13      5.86 o 
  -7   6   1      103.90      117.81      8.62 o 
  -6   6   1        0.52       -2.19      3.20 o 
  -5   6   1      576.44      554.41     12.59 o 
  -4   6   1       10.99       13.71      2.53 o 
  -3   6   1      354.23      348.20      8.86 o 
  -2   6   1      170.18      183.68      4.35 o 
  -1   6   1        3.04        5.74      1.21 o 
   0   6   1       49.88       52.82      2.43 o 
   1   6   1     1026.99     1081.72     15.06 o 
   2   6   1      240.76      253.45      6.62 o 
   3   6   1      133.98      125.58      4.79 o 
   4   6   1      543.35      588.57     11.48 o 
   5   6   1       30.74       30.66      4.26 o 
   6   6   1        9.33       11.06      5.76 o 
   7   6   1       30.60       41.00      7.97 o 
   8   6   1       28.42       13.68      6.80 o 
  -8   7   1      103.40      104.67     11.38 o 
  -7   7   1      128.39      105.66     12.09 o 
  -6   7   1      407.26      455.45     19.35 o 
  -5   7   1      565.49      562.07     15.38 o 
  -4   7   1      975.86      924.57     15.59 o 
  -3   7   1      134.40      128.03      4.42 o 
  -2   7   1     1597.77     1621.58     24.67 o 
  -1   7   1     3605.56     3736.48     46.03 o 
   0   7   1     1163.12     1192.63     16.33 o 
   1   7   1      646.74      716.34     11.07 o 
   2   7   1     5637.28     5700.64     69.85 o 
   3   7   1     3015.41     3114.75     40.87 o 
   4   7   1      528.47      504.48     10.61 o 
   5   7   1      238.89      257.43      9.33 o 
   6   7   1      624.26      616.11     27.91 o 
   7   7   1      119.31      131.19     11.86 o 
   8   7   1      105.38      138.70     13.06 o 
  -8   8   1       67.48       62.96      9.64 o 
  -7   8   1      105.37      116.02      8.38 o 
  -6   8   1      181.28      187.19      9.64 o 
  -5   8   1      460.98      444.09     12.46 o 
  -4   8   1      561.98      512.71     12.46 o 
  -3   8   1      605.19      519.66     11.61 o 
  -2   8   1     1597.97     1555.50     24.23 o 
  -1   8   1     1741.17     1704.16     22.82 o 
   0   8   1     6103.78     6269.67     75.73 o 
   1   8   1     2065.31     2056.47     27.03 o 
   2   8   1     2018.15     2129.62     32.15 o 
   3   8   1     2287.51     2176.43     32.92 o 
   4   8   1     1116.85     1116.23     27.46 o 
   5   8   1      477.34      496.53     13.47 o 
   6   8   1      373.02      420.47     64.06 o 
   7   8   1      245.95      262.56     20.17 o 
   8   8   1       25.46       28.09     10.45 o 
  -8   9   1      118.59      123.13     16.48 o 
  -7   9   1       40.51       46.03      6.32 o 
  -6   9   1      155.21      163.02      9.05 o 
  -5   9   1       27.28       30.10      5.56 o 
  -4   9   1      477.27      436.66     11.59 o 
  -3   9   1      407.97      383.03      9.92 o 
  -2   9   1     1202.84     1136.65     21.30 o 
  -1   9   1      382.34      341.92      6.92 o 
   0   9   1     2904.83     3018.24     38.46 o 
   1   9   1     1859.87     1808.50     24.48 o 
   2   9   1     2034.46     1851.46     28.80 o 
   3   9   1       17.29       12.97      2.88 o 
   4   9   1      582.47      503.21     13.46 o 
   5   9   1      326.51      283.68     10.41 o 
   6   9   1       53.17       66.75      9.28 o 
   7   9   1       10.57       12.09     10.51 o 
  -8  10   1       24.01       11.37      8.98 o 
  -7  10   1      100.43       99.30      8.07 o 
  -6  10   1       59.97       60.69      6.50 o 
  -5  10   1      164.20      146.15      8.35 o 
  -4  10   1       11.15       10.23      3.12 o 
  -3  10   1     1435.97     1403.44     26.47 o 
  -2  10   1      218.74      225.28      6.98 o 
  -1  10   1     1340.54     1430.62     21.22 o 
   0  10   1       51.86       57.71      3.25 o 
   1  10   1     1618.25     1667.23     23.04 o 
   2  10   1        6.28        4.31      2.15 o 
   3  10   1      359.08      369.29     15.25 o 
   4  10   1       11.97        6.55      3.61 o 
   5  10   1       22.98       26.67      4.54 o 
   6  10   1        2.51       -4.93      5.29 o 
   7  10   1       44.99       43.91      8.96 o 
  -8  11   1        0.51        1.89      8.87 o 
  -7  11   1        0.00        2.27      5.39 o 
  -6  11   1       24.19       32.68      5.35 o 
  -5  11   1       14.57       15.95      4.10 o 
  -4  11   1        6.64        7.05      3.17 o 
  -3  11   1       97.00       91.70      5.58 o 
  -2  11   1      272.98      264.24      9.96 o 
  -1  11   1       47.14       45.07      3.03 o 
   0  11   1       68.07       70.66      3.65 o 
   1  11   1      172.53      191.98      5.44 o 
   2  11   1       16.81       19.50      3.05 o 
   3  11   1        8.95        7.80      3.18 o 
   4  11   1       20.67       20.30      3.90 o 
   5  11   1       16.34       14.67      4.31 o 
   6  11   1       15.48       11.27      7.53 o 
   7  11   1       36.77       37.09      8.90 o 
  -7  12   1      102.20       80.13      8.72 o 
  -6  12   1       67.17       50.39      6.25 o 
  -5  12   1       17.08       13.58      4.36 o 
  -4  12   1       29.70       25.39      3.96 o 
  -3  12   1      407.33      419.94     11.23 o 
  -2  12   1     1710.52     1668.27     27.22 o 
  -1  12   1      600.75      618.40     11.23 o 
   0  12   1     2176.90     2209.40     29.99 o 
   1  12   1     1174.87     1149.24     17.71 o 
   2  12   1      936.70      928.44     17.70 o 
   3  12   1      453.06      443.50     13.60 o 
   4  12   1       93.99      100.13      6.76 o 
   5  12   1      188.49      204.17     13.94 o 
   6  12   1      231.22      203.41     23.37 o 
   7  12   1       66.55       59.34     10.21 o 
  -7  13   1       34.08       42.61     10.88 o 
  -6  13   1      575.16      600.50     16.80 o 
  -5  13   1       57.22       55.34      5.83 o 
  -4  13   1      710.57      759.84     17.08 o 
  -3  13   1       92.44       93.28      5.98 o 
  -2  13   1     2037.99     2035.20     32.43 o 
  -1  13   1      580.57      567.00     10.81 o 
   0  13   1     2108.45     2059.03     28.57 o 
   1  13   1     1144.25     1129.35     20.26 o 
   2  13   1     1070.07     1042.97     19.64 o 
   3  13   1       78.62       73.99      5.55 o 
   4  13   1      277.38      280.18     10.01 o 
   5  13   1      193.06      191.88     11.42 o 
   6  13   1      158.39      162.88     13.58 o 
   7  13   1       49.92       49.04      9.47 o 
  -7  14   1      195.43      193.40     12.64 o 
  -6  14   1       72.76       80.09      8.50 o 
  -5  14   1      288.89      296.08     11.36 o 
  -4  14   1        1.08        2.86      3.30 o 
  -3  14   1      504.95      517.66     12.94 o 
  -2  14   1       66.26       63.88      7.57 o 
  -1  14   1      849.20      805.61     15.74 o 
   0  14   1      340.38      337.81      8.01 o 
   1  14   1      991.68      934.23     17.97 o 
   2  14   1      602.51      644.35     14.55 o 
   3  14   1      235.66      272.59      9.58 o 
   4  14   1      287.51      307.26     10.80 o 
   5  14   1      109.44      114.41      8.05 o 
   6  14   1      112.65      143.21     15.03 o 
  -7  15   1       15.09       14.78      6.16 o 
  -6  15   1      170.78      169.85     10.24 o 
  -5  15   1      179.06      171.50      9.45 o 
  -4  15   1      133.16      133.05      7.97 o 
  -3  15   1        9.41       12.06      3.68 o 
  -2  15   1      436.37      393.11     10.92 o 
  -1  15   1        2.40        4.66      2.62 o 
   0  15   1      847.08      834.51     16.42 o 
   1  15   1       98.10       91.57      5.86 o 
   2  15   1      836.59      844.04     17.71 o 
   3  15   1      408.59      423.27     17.30 o 
   4  15   1      241.13      245.45     10.74 o 
   5  15   1        7.86        3.30      4.31 o 
   6  15   1      280.70      303.95     18.76 o 
  -6  16   1        0.21       -6.37      4.25 o 
  -5  16   1        6.59        8.93      4.41 o 
  -4  16   1        1.31        3.85      3.82 o 
  -3  16   1       32.80       28.47      4.38 o 
  -2  16   1      563.89      577.21     17.31 o 
  -1  16   1      120.31      110.31      6.36 o 
   0  16   1      241.06      264.29     17.02 o 
   1  16   1      103.68      111.20      8.30 o 
   2  16   1      100.82       98.20      6.47 o 
   3  16   1       26.63       24.64      4.73 o 
   4  16   1       88.08       88.85      7.21 o 
   5  16   1       18.16       10.50      4.60 o 
   6  16   1      115.31      112.84     12.27 o 
  -6  17   1      208.26      219.03     11.78 o 
  -5  17   1       23.11       31.60      5.69 o 
  -4  17   1      704.39      687.37     17.52 o 
  -3  17   1       72.88       71.60      6.57 o 
  -2  17   1     1339.72     1318.93     24.58 o 
  -1  17   1      219.93      215.46     11.20 o 
   0  17   1      809.42      806.86     19.30 o 
   1  17   1        1.64       -2.61      2.85 o 
   2  17   1     1035.42     1042.83     21.22 o 
   3  17   1        6.94        7.54      4.57 o 
   4  17   1      255.92      282.83     11.74 o 
   5  17   1        0.19       11.27      5.39 o 
   6  17   1       84.61       84.52     11.07 o 
  -6  18   1        7.67        3.12      5.31 o 
  -5  18   1      426.62      415.81     14.12 o 
  -4  18   1       95.69      105.53      8.20 o 
  -3  18   1      428.43      401.14     12.50 o 
  -2  18   1      234.38      253.03      9.77 o 
  -1  18   1      201.96      192.57     10.01 o 
   0  18   1      209.62      230.08     10.16 o 
   1  18   1      129.14      148.57      8.85 o 
   2  18   1       57.79       55.83      5.69 o 
   3  18   1       40.54       38.76      5.41 o 
   4  18   1       19.91       26.68      5.52 o 
   5  18   1        3.48       -0.03      6.12 o 
  -5  19   1      166.14      178.66     10.55 o 
  -4  19   1       83.74      110.23     13.91 o 
  -3  19   1      151.09      157.99      9.06 o 
  -2  19   1      247.78      247.50     14.51 o 
  -1  19   1      357.88      351.46     12.63 o 
   0  19   1      548.80      526.54     16.15 o 
   1  19   1       37.87       43.58      5.71 o 
   2  19   1     1150.00     1142.94     26.35 o 
   3  19   1      204.74      204.64     10.40 o 
   4  19   1      193.90      198.09     10.84 o 
   5  19   1        0.59        0.51      5.44 o 
  -5  20   1      105.80      109.18      9.05 o 
  -4  20   1       45.77       47.70      6.39 o 
  -3  20   1      248.22      282.99     12.85 o 
  -2  20   1       39.79       37.46      5.75 o 
  -1  20   1      293.20      301.81     12.16 o 
   0  20   1        0.93        9.07      4.17 o 
   1  20   1      590.38      557.07     32.86 o 
   2  20   1        9.30        9.70      4.66 o 
   3  20   1      164.78      160.43      9.45 o 
   4  20   1       21.59       15.23      5.96 o 
  -4  21   1       21.24       16.16      7.06 o 
  -3  21   1       68.68       66.58      7.63 o 
  -2  21   1       82.86       99.77      8.68 o 
  -1  21   1       81.87       78.93      7.48 o 
   0  21   1      173.44      181.04     10.68 o 
   1  21   1       18.91       21.97      5.25 o 
   2  21   1      169.84      153.65     10.18 o 
   3  21   1       63.15       55.72      7.20 o 
   4  21   1       17.24       21.13      5.69 o 
  -3  22   1       18.00       12.44      5.47 o 
  -2  22   1        5.37       12.63      5.00 o 
  -1  22   1        1.80       -5.91      3.94 o 
   0  22   1       12.98       10.36      4.83 o 
   1  22   1        2.76        4.74      4.63 o 
   2  22   1        0.45       -1.16      4.76 o 
   3  22   1        0.12        0.07      4.89 o 
  -2  23   1       20.43       16.14      5.70 o 
  -1  23   1       18.44       19.34      5.66 o 
   0  23   1      174.17      169.01     10.86 o 
   1  23   1       41.98       29.62      6.09 o 
   2  23   1       38.13       24.47      5.97 o 
   0  24   1       88.79       91.61      8.96 o 
  -8   0   2      167.03      168.96     15.67 o 
  -7   0   2      301.85      322.35     17.42 o 
  -6   0   2      315.22      339.41     16.68 o 
  -5   0   2     5136.70     5188.95     93.12 o 
  -4   0   2      376.81      395.24     12.08 o 
  -3   0   2     9002.01     9284.74    169.29 o 
  -2   0   2      525.60      512.06     11.27 o 
  -1   0   2    20413.18    21305.63    427.54 o 
   0   0   2     5893.84     6640.33    110.56 o 
   1   0   2    24328.59    25045.34    507.56 o 
   2   0   2     1979.35     1937.05     35.49 o 
   3   0   2     3222.32     3173.14     73.78 o 
   4   0   2     1330.55     1296.94     28.20 o 
   5   0   2     1927.15     1786.20     48.77 o 
   6   0   2       13.03        6.38      6.59 o 
   7   0   2       56.90       63.79     11.48 o 
   8   0   2       90.50       74.90     17.74 o 
  -8   1   2       85.87       98.26      9.16 o 
  -7   1   2      404.47      410.16     19.83 o 
  -6   1   2      729.20      774.58     18.84 o 
  -5   1   2     1163.96     1128.72     18.54 o 
  -4   1   2     2078.99     2075.42     28.48 o 
  -3   1   2     3000.38     2949.05     37.33 o 
  -2   1   2        5.80        9.56      1.37 o 
  -1   1   2     2294.24     2341.62     28.56 o 
   0   1   2     1779.78     2085.22     25.54 o 
   1   1   2     2635.14     2652.12     35.91 o 
   2   1   2      150.59      148.10      4.08 o 
   3   1   2        4.32       -0.35      1.96 o 
   4   1   2      397.80      356.59      8.29 o 
   5   1   2        7.65        0.93      4.05 o 
   6   1   2      248.83      250.74     12.42 o 
   7   1   2       14.56        4.70      5.33 o 
   8   1   2       77.03       87.06     10.78 o 
  -9   2   2        1.13       -9.86      9.86 o 
  -8   2   2       60.06       59.73      7.71 o 
  -7   2   2      178.51      181.56     20.49 o 
  -6   2   2       59.30       47.71      7.97 o 
  -5   2   2      350.19      345.10     15.08 o 
  -4   2   2      271.95      298.57      8.01 o 
  -3   2   2       62.86       54.08      3.16 o 
  -2   2   2     2474.61     2505.74     31.51 o 
  -1   2   2      298.50      268.28      4.52 o 
   0   2   2     4135.42     4454.93     53.16 o 
   1   2   2     1159.06     1167.73     18.85 o 
   2   2   2      843.59      844.59     13.78 o 
   3   2   2       13.57        5.13      1.89 o 
   4   2   2      499.47      522.75     11.30 o 
   5   2   2       18.87       10.35      4.69 o 
   6   2   2       68.74       41.88     18.35 o 
   7   2   2        3.80       -0.67      6.58 o 
   8   2   2        3.61        3.54      6.58 o 
  -9   3   2        2.15       -0.99     11.83 o 
  -8   3   2       19.53       21.03      5.78 o 
  -7   3   2        0.21       -2.86      2.83 o 
  -6   3   2        7.25        6.12      2.83 o 
  -5   3   2      185.04      214.67      8.10 o 
  -4   3   2      169.09      176.80      7.27 o 
  -3   3   2      148.09      140.61      4.59 o 
  -2   3   2     9040.26     9706.92    125.77 o 
  -1   3   2    16192.20    16268.42    251.67 o 
   0   3   2     1275.06     1318.35    103.22 o 
   1   3   2      854.22      797.38     11.34 o 
   2   3   2     2491.92     2565.48     32.79 o 
   3   3   2      611.20      727.04     12.29 o 
   4   3   2      342.45      328.62      8.37 o 
   5   3   2       57.91       55.03      6.03 o 
   6   3   2       14.66       10.64      4.89 o 
   7   3   2       32.71       20.70      7.40 o 
   8   3   2        6.33       -0.87      6.78 o 
  -9   4   2       33.86       27.60     13.80 o 
  -8   4   2       40.23       52.01      7.11 o 
  -7   4   2        4.12       -0.77      3.17 o 
  -6   4   2       94.72       97.08      6.08 o 
  -5   4   2      655.90      631.58     13.44 o 
  -4   4   2      616.14      595.98     12.21 o 
  -3   4   2      682.83      642.53     10.95 o 
  -2   4   2     3784.30     3978.18     48.67 o 
  -1   4   2      172.11      163.08      4.63 o 
   0   4   2      864.61      886.34     15.26 o 
   1   4   2      101.13       77.50      2.79 o 
   2   4   2       61.03       60.80      2.99 o 
   3   4   2     1272.75     1253.62     18.69 o 
   4   4   2       83.25      100.22      4.97 o 
   5   4   2      306.82      288.03     11.00 o 
   6   4   2       37.72       30.16      6.78 o 
   7   4   2        6.73        0.41      6.18 o 
   8   4   2        6.39        3.57      6.80 o 
  -9   5   2       36.01       25.62     13.80 o 
  -8   5   2      117.97      131.07     14.23 o 
  -7   5   2       10.47       11.45      3.77 o 
  -6   5   2      298.03      316.26     12.90 o 
  -5   5   2      681.26      693.89     14.52 o 
  -4   5   2     3057.30     3006.91     39.72 o 
  -3   5   2       32.33       28.11      2.49 o 
  -2   5   2       12.00       10.38      1.46 o 
  -1   5   2      156.56      194.05      4.86 o 
   0   5   2     3076.26     3283.83     40.42 o 
   1   5   2      528.66      524.88      8.68 o 
   2   5   2     2754.91     2781.18     35.61 o 
   3   5   2     1379.26     1377.49     20.27 o 
   4   5   2     2782.54     2775.92     37.74 o 
   5   5   2       34.97       33.28      4.89 o 
   6   5   2      257.05      259.41     14.21 o 
   7   5   2       84.94       86.87     10.04 o 
   8   5   2       75.24       76.93     10.36 o 
  -8   6   2       85.18       85.37      9.85 o 
  -7   6   2      419.60      422.27     16.79 o 
  -6   6   2      149.69      133.67      8.85 o 
  -5   6   2      562.67      545.94     12.52 o 
  -4   6   2     1993.95     1899.49     26.99 o 
  -3   6   2     1521.43     1499.39     21.12 o 
  -2   6   2     1989.39     1937.97     25.57 o 
  -1   6   2      180.16      236.27      6.58 o 
   0   6   2     3891.95     4017.54     49.21 o 
   1   6   2     1273.34     1302.60     19.83 o 
   2   6   2     3850.97     3796.83     51.86 o 
   3   6   2     1364.76     1388.23     20.49 o 
   4   6   2      335.87      365.36      8.97 o 
   5   6   2      383.01      392.55     15.96 o 
   6   6   2       63.95       63.56      8.48 o 
   7   6   2       97.52      116.59     11.44 o 
   8   6   2       25.43       45.35     10.23 o 
  -8   7   2       43.49       35.50      7.76 o 
  -7   7   2       60.88       59.92      6.40 o 
  -6   7   2       31.16       20.05      5.29 o 
  -5   7   2      227.46      225.45     11.30 o 
  -4   7   2      227.38      204.62      7.13 o 
  -3   7   2       21.71       17.15      2.40 o 
  -2   7   2      264.19      251.59      6.07 o 
  -1   7   2      945.66      951.73     13.89 o 
   0   7   2     1276.41     1219.29     17.09 o 
   1   7   2      160.80      150.38      4.77 o 
   2   7   2     1676.57     1671.54     23.32 o 
   3   7   2      663.35      656.18     11.72 o 
   4   7   2      551.23      515.78     12.88 o 
   5   7   2        1.04       -6.86      4.66 o 
   6   7   2      206.19      213.72     15.30 o 
   7   7   2       16.15       14.11      6.64 o 
  -8   8   2        0.75       -0.90      6.12 o 
  -7   8   2      154.32      133.57      9.48 o 
  -6   8   2       43.71       39.67      5.53 o 
  -5   8   2      197.03      139.22     22.40 o 
  -4   8   2      154.31      146.86      9.17 o 
  -3   8   2     2146.28     2278.96     33.57 o 
  -2   8   2      871.12      865.78     13.37 o 
  -1   8   2      325.46      369.24      7.19 o 
   0   8   2     2371.52     2592.09     33.38 o 
   1   8   2      777.58      815.20     12.81 o 
   2   8   2      491.07      458.32      8.91 o 
   3   8   2       36.33       31.20      3.13 o 
   4   8   2      220.21      218.32      9.18 o 
   5   8   2       39.02       32.42      5.18 o 
   6   8   2        1.20        7.14      5.63 o 
   7   8   2       11.36        9.07      6.95 o 
  -8   9   2       39.85       44.59      8.96 o 
  -7   9   2       50.54       54.74      6.66 o 
  -6   9   2      441.83      486.21     14.62 o 
  -5   9   2      237.76      269.72      9.81 o 
  -4   9   2      692.56      716.61     15.42 o 
  -3   9   2     1508.28     1620.86     24.86 o 
  -2   9   2       29.61       26.58      2.39 o 
  -1   9   2     3716.50     4041.54     50.54 o 
   0   9   2     1423.85     1563.84     21.71 o 
   1   9   2     1329.19     1482.30     20.97 o 
   2   9   2      138.24      146.96      5.20 o 
   3   9   2     1195.18     1245.75     22.25 o 
   4   9   2       93.98       83.15      5.82 o 
   5   9   2      219.62      210.40     13.37 o 
   6   9   2       53.92       56.90      9.01 o 
   7   9   2       48.28       48.96      9.56 o 
  -8  10   2       87.17       82.82     10.93 o 
  -7  10   2      358.66      348.95     13.19 o 
  -6  10   2      137.36      135.65      8.44 o 
  -5  10   2     1232.78     1202.73     23.29 o 
  -4  10   2      111.56       97.42      6.06 o 
  -3  10   2     2260.40     2198.15     38.77 o 
  -2  10   2     1678.77     1656.09     23.33 o 
  -1  10   2     7885.41     8220.27     99.35 o 
   0  10   2     1530.85     1511.44     21.51 o 
   1  10   2     9228.42     9359.42    112.81 o 
   2  10   2     2265.75     2195.17     33.98 o 
   3  10   2     2357.80     2415.62     37.74 o 
   4  10   2      683.61      629.42     14.88 o 
   5  10   2      507.14      533.48     16.72 o 
   6  10   2      250.73      254.80     16.60 o 
   7  10   2      247.68      230.52     19.02 o 
  -8  11   2       12.42       13.11      7.49 o 
  -7  11   2      456.06      451.89     15.02 o 
  -6  11   2      499.92      501.82     14.66 o 
  -5  11   2      203.94      207.46      9.58 o 
  -4  11   2       98.12       79.14      5.75 o 
  -3  11   2     1163.62     1091.18     19.98 o 
  -2  11   2     1670.99     1530.28     23.95 o 
  -1  11   2     1110.03     1064.71     16.52 o 
   0  11   2     2170.11     2169.56     29.62 o 
   1  11   2     1339.71     1265.17     19.04 o 
   2  11   2     2505.42     2447.21     37.52 o 
   3  11   2      240.18      233.21      9.91 o 
   4  11   2      159.54      163.39      8.27 o 
   5  11   2       83.63       87.52      7.98 o 
   6  11   2      316.18      327.79     18.21 o 
   7  11   2       23.99       17.07      7.80 o 
  -8  12   2       58.40       71.21     10.36 o 
  -7  12   2      129.49      118.53     15.22 o 
  -6  12   2      241.33      216.42     10.69 o 
  -5  12   2      538.63      572.20     15.08 o 
  -4  12   2      175.30      167.14      9.62 o 
  -3  12   2      523.67      526.03     12.45 o 
  -2  12   2      960.10      980.88     18.20 o 
  -1  12   2     1078.25     1034.45     16.38 o 
   0  12   2     1587.70     1657.47     23.91 o 
   1  12   2     1938.90     1887.21     29.97 o 
   2  12   2      945.02      953.17     18.40 o 
   3  12   2      344.99      336.83     10.24 o 
   4  12   2      382.77      395.11     13.03 o 
   5  12   2      190.28      221.13     18.92 o 
   6  12   2       96.62      101.01     14.99 o 
   7  12   2       23.76       20.00      8.71 o 
  -7  13   2        6.73        1.58      5.28 o 
  -6  13   2       46.34       49.00      6.15 o 
  -5  13   2       46.86       45.57      5.44 o 
  -4  13   2       89.02       85.92      6.23 o 
  -3  13   2        2.07        1.51      2.72 o 
  -2  13   2        3.87        0.37      2.53 o 
  -1  13   2      274.25      276.66      7.17 o 
   0  13   2       87.49       82.66      4.51 o 
   1  13   2      212.50      186.16      7.20 o 
   2  13   2       86.25       82.98      5.63 o 
   3  13   2      186.28      194.05     12.13 o 
   4  13   2      164.56      160.96      8.62 o 
   5  13   2      109.26      101.64      9.67 o 
   6  13   2        3.36       -0.43      6.58 o 
  -7  14   2        0.36       -2.00      5.18 o 
  -6  14   2       85.73       82.36      7.32 o 
  -5  14   2       11.36       18.51      4.60 o 
  -4  14   2       48.33       40.47      4.71 o 
  -3  14   2       56.31       58.25      4.90 o 
  -2  14   2      238.98      228.67      8.57 o 
  -1  14   2      415.56      413.07     10.45 o 
   0  14   2        0.10        4.02      4.07 o 
   1  14   2      333.61      324.06      9.42 o 
   2  14   2       30.73       23.89      3.84 o 
   3  14   2       27.47       28.03      4.49 o 
   4  14   2        0.36       -0.71      3.06 o 
   5  14   2       37.55       42.52      8.78 o 
   6  14   2        0.01        1.49      6.43 o 
  -7  15   2      138.73      159.59     11.88 o 
  -6  15   2      138.49      141.39      9.42 o 
  -5  15   2      301.62      334.67     11.84 o 
  -4  15   2       49.86       49.59      5.35 o 
  -3  15   2      882.62      898.18     18.74 o 
  -2  15   2      474.87      443.15     11.51 o 
  -1  15   2      329.67      335.29      9.53 o 
   0  15   2      130.62      126.57      6.55 o 
   1  15   2      655.46      649.99     14.54 o 
   2  15   2      308.87      303.26      9.87 o 
   3  15   2      179.74      179.01      8.98 o 
   4  15   2        8.27       11.84      4.25 o 
   5  15   2       40.51       40.67      7.08 o 
   6  15   2       39.85       41.62      9.07 o 
  -6  16   2      104.92      105.59      8.28 o 
  -5  16   2      120.89      129.67      8.62 o 
  -4  16   2      160.84      156.59      8.56 o 
  -3  16   2       14.35       19.75      3.96 o 
  -2  16   2       71.60       70.47      5.52 o 
  -1  16   2       25.89       30.83      3.94 o 
   0  16   2       18.51       14.52      5.69 o 
   1  16   2       44.81       46.90      4.82 o 
   2  16   2       24.78       29.49      4.35 o 
   3  16   2      375.85      401.03     14.30 o 
   4  16   2       59.71       62.35      6.49 o 
   5  16   2      163.49      171.72     13.98 o 
   6  16   2        1.80        5.94      6.78 o 
  -6  17   2      183.14      192.00     10.77 o 
  -5  17   2        0.75       -0.67      4.16 o 
  -4  17   2      718.45      752.80     18.11 o 
  -3  17   2       20.03       21.89      4.28 o 
  -2  17   2      776.64      824.82     17.76 o 
  -1  17   2        8.53        5.45      3.67 o 
   0  17   2     1109.44     1115.72     24.24 o 
   1  17   2      115.03      110.37      6.82 o 
   2  17   2     1145.14     1116.19     22.64 o 
   3  17   2      178.32      169.83      9.38 o 
   4  17   2      940.13      977.39     22.23 o 
   5  17   2       28.14       27.55      7.93 o 
  -6  18   2       63.56       78.32      8.10 o 
  -5  18   2      114.23      101.04      8.19 o 
  -4  18   2      181.19      188.79     10.05 o 
  -3  18   2      116.93      119.85      9.70 o 
  -2  18   2      137.68      114.82      8.09 o 
  -1  18   2       18.15       25.16      4.85 o 
   0  18   2      436.97      409.09     13.38 o 
   1  18   2       11.06        8.90      4.29 o 
   2  18   2      516.26      523.79     14.43 o 
   3  18   2       74.22       64.92      6.91 o 
   4  18   2       33.94       34.66      6.05 o 
   5  18   2        0.22       -1.60      6.52 o 
  -5  19   2       26.20       24.90      5.56 o 
  -4  19   2        0.14       -1.76      4.09 o 
  -3  19   2       33.52       26.09      4.90 o 
  -2  19   2       26.32       25.15      5.09 o 
  -1  19   2       25.67       30.98      5.16 o 
   0  19   2        5.28        5.82      3.85 o 
   1  19   2       39.54       29.25      5.28 o 
   2  19   2        0.83       -1.93      3.62 o 
   3  19   2        1.89       -0.15      4.21 o 
   4  19   2        5.56        4.20      4.90 o 
  -5  20   2       53.62       69.37      7.52 o 
  -4  20   2      207.94      187.26     10.35 o 
  -3  20   2       38.59       46.51     10.38 o 
  -2  20   2      212.06      200.41     11.14 o 
  -1  20   2       54.91       53.52      6.33 o 
   0  20   2      101.78       94.46      7.96 o 
   1  20   2       90.06       91.97      9.67 o 
   2  20   2       77.99       74.87      7.63 o 
   3  20   2       62.60       63.59      6.90 o 
   4  20   2        6.80        3.50      5.50 o 
  -4  21   2      169.50      182.36     12.80 o 
  -3  21   2      233.07      244.84     12.99 o 
  -2  21   2      230.06      244.98     14.65 o 
  -1  21   2      250.56      232.64     11.75 o 
   0  21   2      318.29      287.85     12.04 o 
   1  21   2      450.68      448.30     18.25 o 
   2  21   2      220.12      207.75     12.60 o 
   3  21   2      170.05      168.76     11.43 o 
  -3  22   2      138.35      131.95     10.06 o 
  -2  22   2      197.71      196.36     11.75 o 
  -1  22   2      177.15      170.30     14.88 o 
   0  22   2      282.66      250.08     17.92 o 
   1  22   2       86.83       82.61      8.19 o 
   2  22   2      195.34      180.42     11.50 o 
  -2  23   2      108.46       95.63      8.86 o 
  -1  23   2       45.57       45.88      6.87 o 
   0  23   2       34.78       37.99      6.62 o 
   1  23   2      128.44      128.81     10.33 o 
  -9   1   3      137.03      124.18     19.71 o 
  -8   1   3        3.98       -6.75      4.50 o 
  -7   1   3      104.08      105.50      7.98 o 
  -6   1   3       14.83       15.33      3.12 o 
  -5   1   3     2204.51     2326.19     32.47 o 
  -4   1   3       21.17       19.90      2.47 o 
  -3   1   3     3168.09     3312.17     51.78 o 
  -2   1   3       40.82       50.14      2.57 o 
  -1   1   3     5053.91     5333.61     63.77 o 
   0   1   3       66.16       73.63      3.09 o 
   1   1   3      902.81      921.65     14.39 o 
   2   1   3     1030.45     1037.25     19.82 o 
   3   1   3      664.68      644.82     10.88 o 
   4   1   3      114.26      121.48      7.73 o 
   5   1   3      326.32      321.64     12.30 o 
   6   1   3        2.99       -2.91      4.39 o 
   7   1   3       14.63       16.63      5.85 o 
  -9   2   3       49.28       40.41     14.78 o 
  -8   2   3      242.40      218.48     14.55 o 
  -7   2   3       54.17       37.03      9.69 o 
  -6   2   3      377.79      383.29     10.75 o 
  -5   2   3        3.93       -2.24      2.50 o 
  -4   2   3     3479.50     3527.27     60.17 o 
  -3   2   3        0.32       -1.88      1.47 o 
  -2   2   3     2001.27     2019.73     26.01 o 
  -1   2   3     6250.27     6588.48     78.45 o 
   0   2   3     3342.23     3401.21     41.48 o 
   1   2   3        7.72        4.19      1.14 o 
   2   2   3     3227.21     3109.04     39.10 o 
   3   2   3        0.59       -2.17      1.81 o 
   4   2   3     1630.89     1615.06     31.26 o 
   5   2   3        3.44        0.74      4.41 o 
   6   2   3      387.69      459.80     19.50 o 
   7   2   3       18.98        5.48      6.38 o 
  -9   3   3      103.79      127.14     20.70 o 
  -8   3   3       72.08       49.59      8.43 o 
  -7   3   3      401.20      442.92     12.59 o 
  -6   3   3       82.37       83.38      5.15 o 
  -5   3   3     2381.32     2359.79     32.73 o 
  -4   3   3     1112.28     1062.43     18.46 o 
  -3   3   3     4049.07     4078.76     50.87 o 
  -2   3   3      802.78      749.14     11.14 o 
  -1   3   3      103.60       88.10      3.03 o 
   0   3   3      597.40      622.71      9.52 o 
   1   3   3     2468.08     2319.97     50.11 o 
   2   3   3      309.58      326.05      7.04 o 
   3   3   3     1455.30     1398.36     22.20 o 
   4   3   3       66.89       69.08      6.83 o 
   5   3   3      901.73      875.41     30.30 o 
   6   3   3       55.49       46.46      7.54 o 
   7   3   3      103.97      116.65     11.69 o 
  -9   4   3       17.86       18.73     12.81 o 
  -8   4   3      127.36      127.44     14.33 o 
  -7   4   3       22.19       26.07      5.07 o 
  -6   4   3      420.95      400.24     11.23 o 
  -5   4   3      463.85      436.60      9.80 o 
  -4   4   3     2542.36     2508.10     33.83 o 
  -3   4   3      142.94      125.47      4.26 o 
  -2   4   3      348.48      425.80      8.82 o 
  -1   4   3     5273.85     5328.77     64.24 o 
   0   4   3     1872.65     1887.79     26.70 o 
   1   4   3      694.60      715.92     11.72 o 
   2   4   3      957.48      873.54     13.39 o 
   3   4   3      277.09      273.10      6.64 o 
   4   4   3     1312.08     1276.23     26.02 o 
   5   4   3      102.53       93.23      7.96 o 
   6   4   3      108.24      116.20     10.78 o 
   7   4   3        0.04        3.80      6.43 o 
  -9   5   3        4.24        1.97     10.84 o 
  -8   5   3       19.42       12.33      6.58 o 
  -7   5   3      108.24       82.76     10.10 o 
  -6   5   3       19.64       18.79      3.34 o 
  -5   5   3        0.93       -1.05      2.96 o 
  -4   5   3       21.62       16.62      2.59 o 
  -3   5   3      104.73      104.71      3.87 o 
  -2   5   3        6.84        9.94      1.43 o 
  -1   5   3      874.28      898.61     13.14 o 
   0   5   3       59.58       51.48      3.05 o 
   1   5   3     1180.58     1202.31     16.91 o 
   2   5   3      675.53      709.47     11.57 o 
   3   5   3       83.44       76.93      4.05 o 
   4   5   3       21.68       19.89      4.69 o 
   5   5   3       78.15       66.10      8.25 o 
   6   5   3       42.07       47.07      7.93 o 
   7   5   3       24.87       27.73      7.72 o 
  -9   6   3        0.03      -10.84      9.86 o 
  -8   6   3        3.22       -2.04      5.80 o 
  -7   6   3        0.31       -4.18      4.29 o 
  -6   6   3        1.44        0.86      3.24 o 
  -5   6   3        9.42       13.41      2.79 o 
  -4   6   3      393.68      376.77      8.32 o 
  -3   6   3      152.92      162.73      4.86 o 
  -2   6   3      120.43      107.01      3.86 o 
  -1   6   3     1172.81     1309.34     18.27 o 
   0   6   3      246.08      245.91      6.07 o 
   1   6   3       49.69       52.32      2.90 o 
   2   6   3      206.14      195.77      5.31 o 
   3   6   3      104.32      116.51      4.83 o 
   4   6   3      388.93      383.07     12.12 o 
   5   6   3       35.76       36.23      6.62 o 
   6   6   3       18.76       17.37      6.38 o 
   7   6   3       24.93       14.11      7.00 o 
  -8   7   3        2.21        6.21      6.21 o 
  -7   7   3      360.88      368.16     17.50 o 
  -6   7   3       55.77       56.09      8.66 o 
  -5   7   3     1434.70     1437.16     22.73 o 
  -4   7   3      248.46      255.72      7.41 o 
  -3   7   3     6447.37     6560.37     93.48 o 
  -2   7   3       43.13       43.87      2.72 o 
  -1   7   3     3322.96     3502.46     48.46 o 
   0   7   3      371.93      399.44      7.70 o 
   1   7   3     6223.26     6227.75     75.99 o 
   2   7   3      293.99      326.79      7.36 o 
   3   7   3     3499.45     3372.42     45.08 o 
   4   7   3       36.83       40.59      5.07 o 
   5   7   3      592.03      571.37     30.96 o 
   6   7   3       17.25       10.05     13.43 o 
   7   7   3      147.94      144.44     12.99 o 
  -8   8   3      104.56      101.77     10.78 o 
  -7   8   3      106.42       99.20      8.69 o 
  -6   8   3      735.32      724.25     16.87 o 
  -5   8   3      165.41      152.52      9.83 o 
  -4   8   3     2504.21     2462.05     40.45 o 
  -3   8   3      418.81      402.29      8.36 o 
  -2   8   3     1534.92     1458.05     20.61 o 
  -1   8   3     2710.82     2859.71     36.86 o 
   0   8   3     1548.90     1572.16     21.92 o 
   1   8   3      729.95      744.70     12.31 o 
   2   8   3     2143.72     2116.63     29.22 o 
   3   8   3      477.79      474.09     10.15 o 
   4   8   3      572.19      561.74     15.30 o 
   5   8   3        1.58        0.15      5.06 o 
   6   8   3       78.12       85.48     14.70 o 
   7   8   3        6.32        5.16      6.92 o 
  -8   9   3       65.96       75.80     10.62 o 
  -7   9   3       77.67       88.17     17.07 o 
  -6   9   3      200.03      184.99     10.36 o 
  -5   9   3      275.96      273.45      9.95 o 
  -4   9   3       42.82       45.95      4.50 o 
  -3   9   3      413.31      371.54      8.03 o 
  -2   9   3       43.03       56.69      3.77 o 
  -1   9   3       63.50       36.44      2.91 o 
   0   9   3        1.00        0.57      1.51 o 
   1   9   3     1232.71     1073.25     18.02 o 
   2   9   3       44.60       42.80      3.30 o 
   3   9   3      858.20      801.34     16.29 o 
   4   9   3        1.60        3.64      3.61 o 
   5   9   3      112.28       83.68     18.73 o 
   6   9   3        6.15        0.00      7.67 o 
   7   9   3       54.38       71.92     13.58 o 
  -8  10   3       99.02      107.87     11.82 o 
  -7  10   3       10.45       11.14      5.44 o 
  -6  10   3      572.82      592.93     20.76 o 
  -5  10   3        2.25        3.63      3.30 o 
  -4  10   3     1723.38     1762.00     29.40 o 
  -3  10   3      182.25      196.31      9.94 o 
  -2  10   3     3770.69     3835.15     52.84 o 
  -1  10   3      113.37      108.53      4.96 o 
   0  10   3     1488.33     1551.47     22.25 o 
   1  10   3     1349.58     1357.94     20.11 o 
   2  10   3     1594.49     1617.51     26.79 o 
   3  10   3      372.73      377.18     10.51 o 
   4  10   3       76.46       90.86      7.54 o 
   5  10   3       82.79       82.38      9.67 o 
   6  10   3       50.50       52.13      9.07 o 
   7  10   3       32.84       28.71      8.71 o 
  -8  11   3        6.73        6.47      7.19 o 
  -7  11   3        0.08       -4.05      4.80 o 
  -6  11   3        0.56       -0.14      3.75 o 
  -5  11   3        1.64        0.59      3.11 o 
  -4  11   3       87.63       92.54      6.79 o 
  -3  11   3        1.43       -2.98      1.98 o 
  -2  11   3      892.41      913.91     15.97 o 
  -1  11   3        0.52       -0.81      1.99 o 
   0  11   3      335.54      354.34      8.00 o 
   1  11   3        1.22        4.18      1.88 o 
   2  11   3      100.29      123.51      6.46 o 
   3  11   3       41.46       44.53      4.60 o 
   4  11   3       27.58       23.91      5.11 o 
   5  11   3       64.21       55.53     10.30 o 
   6  11   3        3.34        1.70      6.78 o 
  -8  12   3        6.05        8.62      7.76 o 
  -7  12   3      108.86       95.38      8.98 o 
  -6  12   3      252.95      265.30     12.94 o 
  -5  12   3       27.67       14.00      3.43 o 
  -4  12   3       17.71       14.02      3.92 o 
  -3  12   3       38.71       30.72      3.64 o 
  -2  12   3      531.45      523.73     11.08 o 
  -1  12   3       14.25       17.50      4.36 o 
   0  12   3      340.50      335.60      7.94 o 
   1  12   3        0.13        0.51      2.44 o 
   2  12   3     1166.32     1177.70     26.17 o 
   3  12   3        0.80        1.16      3.08 o 
   4  12   3       19.37       16.89      4.84 o 
   5  12   3       15.95        6.21      6.21 o 
   6  12   3      104.31      106.02     11.72 o 
  -7  13   3      213.08      218.47     12.86 o 
  -6  13   3       51.03       53.77      7.07 o 
  -5  13   3     1062.72     1124.34     32.24 o 
  -4  13   3      120.26      118.62      7.33 o 
  -3  13   3      764.89      744.61     15.97 o 
  -2  13   3       92.01       84.60      5.32 o 
  -1  13   3     1763.51     1746.01     27.89 o 
   0  13   3       50.80       52.05      5.36 o 
   1  13   3     1276.46     1269.45     22.56 o 
   2  13   3        9.62        3.71      3.10 o 
   3  13   3      587.45      637.33     15.33 o 
   4  13   3        1.94        2.13      4.20 o 
   5  13   3      101.45       92.39     11.44 o 
   6  13   3        3.44        3.13      6.62 o 
  -7  14   3        5.37        9.80      5.72 o 
  -6  14   3      686.17      694.42     20.14 o 
  -5  14   3       12.88       16.19      4.37 o 
  -4  14   3     1117.59     1106.59     22.04 o 
  -3  14   3        4.94       -0.20      2.94 o 
  -2  14   3     1909.48     1896.03     30.82 o 
  -1  14   3       21.85       19.56      3.12 o 
   0  14   3     1724.81     1738.69     28.72 o 
   1  14   3        5.85        4.66      4.07 o 
   2  14   3     1635.20     1667.16     28.88 o 
   3  14   3        0.32       -2.33      2.94 o 
   4  14   3      548.57      573.83     17.62 o 
   5  14   3        1.45       -3.31      5.94 o 
   6  14   3      229.99      256.95     17.62 o 
  -7  15   3      133.48      138.44     10.79 o 
  -6  15   3       10.19        3.58      6.97 o 
  -5  15   3      525.09      559.39     15.61 o 
  -4  15   3       32.59       32.60      4.67 o 
  -3  15   3     1113.56     1092.11     27.11 o 
  -2  15   3       22.28       28.38      5.30 o 
  -1  15   3     1176.50     1164.21     24.11 o 
   0  15   3       82.45       78.81      5.33 o 
   1  15   3      928.81      953.73     19.18 o 
   2  15   3      132.89      128.48      7.32 o 
   3  15   3      779.44      794.84     20.76 o 
   4  15   3       62.68       53.84      6.90 o 
   5  15   3      402.44      405.85     19.35 o 
   6  15   3       16.29       13.47      7.97 o 
  -7  16   3        7.97        7.58      6.04 o 
  -6  16   3       19.56       12.20      6.97 o 
  -5  16   3       18.01       20.36      4.97 o 
  -4  16   3       74.88       76.53      6.32 o 
  -3  16   3       71.59       70.57      5.83 o 
  -2  16   3       41.30       39.01      4.58 o 
  -1  16   3      164.33      157.62      8.62 o 
   0  16   3      165.93      166.29      7.99 o 
   1  16   3      168.97      159.27      8.24 o 
   2  16   3        1.36        1.02      3.25 o 
   3  16   3      274.96      263.38     12.93 o 
   4  16   3      104.81       94.91      8.69 o 
   5  16   3       48.32       30.41      9.56 o 
  -6  17   3       62.90       58.43      7.68 o 
  -5  17   3      156.65      164.46      9.77 o 
  -4  17   3      113.66      123.30      7.97 o 
  -3  17   3      135.71      142.74      7.90 o 
  -2  17   3      166.20      157.79      7.93 o 
  -1  17   3       58.67       64.80      6.09 o 
   0  17   3        4.49       -0.01      3.40 o 
   1  17   3      163.34      146.77      9.75 o 
   2  17   3        0.68       -2.73      3.20 o 
   3  17   3      129.71      116.92      7.93 o 
   4  17   3        4.63        5.70      5.18 o 
   5  17   3        9.74       11.91      7.13 o 
  -6  18   3      244.25      253.68     13.73 o 
  -5  18   3      119.66      127.55      8.84 o 
  -4  18   3      780.28      731.76     20.75 o 
  -3  18   3      342.29      350.59     14.26 o 
  -2  18   3      693.05      644.70     18.53 o 
  -1  18   3      201.04      184.61      9.52 o 
   0  18   3      422.30      406.70     13.66 o 
   1  18   3      116.40      124.18      8.57 o 
   2  18   3      543.85      547.13     20.68 o 
   3  18   3       26.60       26.07      5.28 o 
   4  18   3      244.77      284.61     23.05 o 
  -5  19   3      131.30      124.74      8.84 o 
  -4  19   3       36.88       42.08      5.75 o 
  -3  19   3      441.36      457.13     13.53 o 
  -2  19   3       28.63       27.51      5.13 o 
  -1  19   3      345.52      351.09     13.15 o 
   0  19   3       33.36       30.58      5.44 o 
   1  19   3      500.39      498.24     15.99 o 
   2  19   3        3.58        1.62      3.84 o 
   3  19   3      677.99      683.04     18.11 o 
   4  19   3       12.22       10.98      5.76 o 
  -5  20   3       19.59       16.80      6.21 o 
  -4  20   3      188.28      180.33     10.03 o 
  -3  20   3       54.71       50.49      6.66 o 
  -2  20   3      272.99      296.54     12.80 o 
  -1  20   3        1.57        1.47      3.97 o 
   0  20   3       38.71       51.39      6.33 o 
   1  20   3      142.30      142.39      9.71 o 
   2  20   3       85.08      108.21     13.37 o 
   3  20   3        3.71        4.41      4.57 o 
  -4  21   3       10.15        8.72      5.31 o 
  -3  21   3       48.00       50.57      6.87 o 
  -2  21   3       41.68       34.45      7.54 o 
  -1  21   3       54.49       45.06      7.90 o 
   0  21   3        0.10        0.00      4.17 o 
   1  21   3       10.62        3.59      4.39 o 
   2  21   3       55.12       50.78      7.16 o 
   3  21   3       66.19       53.75      9.07 o 
  -3  22   3        2.08        6.28      4.93 o 
  -2  22   3       31.33       41.51      6.68 o 
  -1  22   3        7.74       11.52      5.09 o 
   0  22   3      191.07      218.62     12.25 o 
   1  22   3       86.64      106.31      9.18 o 
   2  22   3       47.61       43.88      7.01 o 
  -2  23   3       21.24       13.62      5.25 o 
  -1  23   3      158.65      164.86     10.82 o 
   0  23   3        0.01        2.26      4.66 o 
   1  23   3       97.27      125.27     10.24 o 
  -9   0   4      339.64      380.43     32.52 o 
  -8   0   4      142.25      142.54     14.17 o 
  -7   0   4      284.14      275.38     17.26 o 
  -6   0   4      469.95      489.91     35.48 o 
  -5   0   4      813.27      773.26     19.25 o 
  -4   0   4      327.57      352.02     12.38 o 
  -3   0   4      329.16      316.69      8.47 o 
  -2   0   4     3150.16     3445.48     75.26 o 
  -1   0   4     2235.00     2369.59     42.47 o 
   0   0   4      368.60      386.38     13.70 o 
   1   0   4       44.58       47.80      5.58 o 
   2   0   4      250.42      288.42     20.70 o 
   3   0   4      454.77      441.31     45.34 o 
   4   0   4        0.48       -4.93     11.83 o 
   5   0   4      568.40      592.86     25.37 o 
   6   0   4       53.05       46.86     10.45 o 
   7   0   4       52.96       79.74     16.75 o 
  -9   1   4        0.92       -2.69     10.62 o 
  -8   1   4      501.21      520.98     17.06 o 
  -7   1   4       17.50       20.30      5.16 o 
  -6   1   4      603.72      589.42     16.16 o 
  -5   1   4       77.68       67.22      4.70 o 
  -4   1   4     4996.44     5010.95     62.63 o 
  -3   1   4        1.87        1.87      1.46 o 
  -2   1   4     6595.39     6755.38     89.02 o 
  -1   1   4       72.71       66.06      2.87 o 
   0   1   4     8063.67     8299.48    108.23 o 
   1   1   4       15.80       18.19      2.02 o 
   2   1   4     1464.82     1340.77     24.96 o 
   3   1   4      442.59      465.80     13.15 o 
   4   1   4     1099.31     1077.66     23.99 o 
   5   1   4       17.85       29.38      7.63 o 
   6   1   4      208.44      203.81     12.18 o 
   7   1   4       15.18        4.86      6.52 o 
  -9   2   4        7.90        9.54      6.92 o 
  -8   2   4        0.80       -4.77      7.63 o 
  -7   2   4      153.14      157.35      9.71 o 
  -6   2   4       41.83       39.97      5.31 o 
  -5   2   4      100.99       95.73      6.10 o 
  -4   2   4        1.05       -4.43      3.60 o 
  -3   2   4      719.43      741.61     14.47 o 
  -2   2   4      524.02      556.84     10.26 o 
  -1   2   4       27.16       21.39      1.65 o 
   0   2   4     1370.20     1454.45     19.48 o 
   1   2   4      605.60      586.50      9.26 o 
   2   2   4     1853.61     1887.71     32.87 o 
   3   2   4      325.90      283.63     10.18 o 
   4   2   4       67.50       85.67      7.85 o 
   5   2   4      431.03      425.44     14.89 o 
   6   2   4       92.00       99.11      8.95 o 
   7   2   4       44.62       45.08      8.67 o 
  -9   3   4        6.61        5.68      7.35 o 
  -8   3   4       40.54       52.95      8.64 o 
  -7   3   4       13.35        8.36      4.53 o 
  -6   3   4       24.05       16.11      6.67 o 
  -5   3   4       64.65       67.83      4.23 o 
  -4   3   4      179.41      199.06      5.79 o 
  -3   3   4       39.76       42.38      2.37 o 
  -2   3   4       47.74       48.71      2.73 o 
  -1   3   4     1508.89     1569.14     20.91 o 
   0   3   4      124.09      127.45      4.26 o 
   1   3   4      337.30      377.23      6.99 o 
   2   3   4      403.59      396.20      8.77 o 
   3   3   4        5.23        0.71      2.65 o 
   4   3   4       18.99        4.52      4.27 o 
   5   3   4       81.75       83.13      9.28 o 
   6   3   4       20.52       29.57      7.90 o 
   7   3   4        1.52       -0.49      6.38 o 
  -9   4   4      116.12      121.66     12.70 o 
  -8   4   4        1.40        2.26      6.00 o 
  -7   4   4      123.52      119.36     10.61 o 
  -6   4   4        9.24        5.71      3.39 o 
  -5   4   4     1038.13     1035.07     17.38 o 
  -4   4   4       49.87       56.44      3.52 o 
  -3   4   4     3517.25     3521.14     44.47 o 
  -2   4   4        2.36       -0.32      1.12 o 
  -1   4   4     2515.54     2551.30     32.52 o 
   0   4   4      162.22      153.81      4.33 o 
   1   4   4     1164.19     1110.78     15.92 o 
   2   4   4        2.50        1.18      1.32 o 
   3   4   4      924.32      885.97     19.64 o 
   4   4   4       56.53       63.57      9.25 o 
   5   4   4      282.57      299.87     14.30 o 
   6   4   4       20.55       14.66      6.34 o 
   7   4   4       39.65       38.26      8.99 o 
  -9   5   4       17.13       26.13      8.33 o 
  -8   5   4      180.65      197.70     14.51 o 
  -7   5   4        3.32       -0.39      4.91 o 
  -6   5   4      587.92      590.83     14.40 o 
  -5   5   4       77.60       68.86      4.37 o 
  -4   5   4     5269.35     5338.41     66.62 o 
  -3   5   4      348.99      334.25      6.99 o 
  -2   5   4     3295.39     3260.63     41.24 o 
  -1   5   4       90.10       82.55      3.65 o 
   0   5   4     3159.90     3170.05     43.80 o 
   1   5   4      901.90      821.73     14.08 o 
   2   5   4     2602.77     2376.19     31.49 o 
   3   5   4      118.15      129.52      7.58 o 
   4   5   4     1811.40     1653.49     32.58 o 
   5   5   4      104.56      115.60     10.55 o 
   6   5   4      180.22      197.17     14.16 o 
   7   5   4        6.52       17.74      7.53 o 
  -9   6   4       34.20       30.29      8.64 o 
  -8   6   4        0.07        3.33      6.38 o 
  -7   6   4      254.78      264.87     21.43 o 
  -6   6   4        1.82       -4.29      3.35 o 
  -5   6   4     1202.17     1204.82     19.51 o 
  -4   6   4        8.42        0.08      2.12 o 
  -3   6   4     5715.84     5656.24     69.62 o 
  -2   6   4      803.68      747.66     12.01 o 
  -1   6   4        6.49       11.88      1.81 o 
   0   6   4      116.09      126.10      4.24 o 
   1   6   4     1571.89     1420.34     21.87 o 
   2   6   4      565.04      542.35     10.05 o 
   3   6   4      857.57      845.63     16.75 o 
   4   6   4       67.37       64.37      9.10 o 
   5   6   4      199.84      201.55     14.05 o 
   6   6   4      100.87      106.10     10.87 o 
   7   6   4       24.62       26.48      7.93 o 
  -8   7   4        1.13       -0.45      6.05 o 
  -7   7   4        5.33       -1.99      5.06 o 
  -6   7   4       71.99       84.63      7.20 o 
  -5   7   4        9.45        6.29      2.74 o 
  -4   7   4      482.14      471.45      9.61 o 
  -3   7   4     4400.54     4608.63     57.67 o 
  -2   7   4        2.63        3.03      1.53 o 
  -1   7   4     1303.86     1542.89     21.63 o 
   0   7   4       12.34       17.02      2.13 o 
   1   7   4     2398.79     2558.58     33.86 o 
   2   7   4      729.11      712.63     12.38 o 
   3   7   4      744.49      751.15     15.30 o 
   4   7   4      293.55      302.94     17.10 o 
   5   7   4      490.98      444.86     18.14 o 
   6   7   4       27.02       22.83      7.35 o 
   7   7   4       21.77       21.48      7.93 o 
  -8   8   4       88.90       75.13      9.97 o 
  -7   8   4        1.52       -6.90      4.91 o 
  -6   8   4       14.57        4.82      4.20 o 
  -5   8   4      354.43      339.18     13.98 o 
  -4   8   4     1745.27     1755.27     28.86 o 
  -3   8   4      113.27      140.50      6.83 o 
  -2   8   4     2637.26     2837.81     37.33 o 
  -1   8   4      677.08      694.79     11.75 o 
   0   8   4      470.75      534.22     10.81 o 
   1   8   4      579.12      629.35     11.32 o 
   2   8   4        4.42        3.40      2.03 o 
   3   8   4      461.25      508.16     13.86 o 
   4   8   4        9.52       13.80      5.12 o 
   5   8   4       10.19        9.54      5.76 o 
   6   8   4        0.47        4.07      6.05 o 
   7   8   4        5.76       10.99      7.40 o 
  -8   9   4        5.50       -1.24      6.21 o 
  -7   9   4        0.11        3.55      5.63 o 
  -6   9   4      257.93      241.06     11.17 o 
  -5   9   4      424.25      468.50     12.26 o 
  -4   9   4      688.55      673.70     14.55 o 
  -3   9   4       51.58       52.54      3.42 o 
  -2   9   4     3663.63     3586.55     50.44 o 
  -1   9   4        0.21        1.34      1.42 o 
   0   9   4     1669.92     1699.25     23.99 o 
   1   9   4       40.16       44.45      3.38 o 
   2   9   4      892.43      859.14     14.79 o 
   3   9   4        1.39       -0.04      3.26 o 
   4   9   4      277.48      287.34     17.38 o 
   5   9   4        0.53        2.16      5.53 o 
   6   9   4       32.04       28.90      7.67 o 
  -8  10   4        0.08       -2.41      6.78 o 
  -7  10   4      342.51      345.55     55.43 o 
  -6  10   4        4.98        3.48      4.13 o 
  -5  10   4      794.53      831.32     17.73 o 
  -4  10   4      410.26      394.36     10.77 o 
  -3  10   4     2054.23     2068.96     29.10 o 
  -2  10   4      288.13      280.30      7.84 o 
  -1  10   4     1462.32     1453.27     23.51 o 
   0  10   4      648.37      594.42     11.12 o 
   1  10   4     1037.38      944.03     15.65 o 
   2  10   4      365.25      343.62     13.60 o 
   3  10   4      928.86      860.32     23.88 o 
   4  10   4       84.67       81.86      9.47 o 
   5  10   4       86.34       74.29      9.79 o 
   6  10   4       39.69       51.85      9.64 o 
  -8  11   4      199.14      201.51     16.00 o 
  -7  11   4        2.25       -2.03      6.05 o 
  -6  11   4     1004.89     1144.20     26.57 o 
  -5  11   4      118.51      115.73      8.06 o 
  -4  11   4     1908.31     1886.97     31.33 o 
  -3  11   4      549.36      522.59     12.04 o 
  -2  11   4     3824.52     3630.70     58.05 o 
  -1  11   4      138.11      143.40      5.47 o 
   0  11   4     1337.24     1291.26     19.89 o 
   1  11   4       17.34       15.24      3.82 o 
   2  11   4     1861.94     1845.86     30.39 o 
   3  11   4        3.87        7.24      4.65 o 
   4  11   4      223.44      244.05     20.59 o 
   5  11   4        6.19        0.67      5.96 o 
   6  11   4       92.02      100.19     16.41 o 
  -8  12   4        6.74       10.69      7.80 o 
  -7  12   4      285.52      253.96     17.81 o 
  -6  12   4       19.46       16.11      5.83 o 
  -5  12   4     1028.16     1021.94     33.00 o 
  -4  12   4      193.94      190.51      8.21 o 
  -3  12   4     1326.31     1249.70     22.36 o 
  -2  12   4       14.19       13.46      2.50 o 
  -1  12   4     2108.48     2089.06     29.55 o 
   0  12   4       29.13       24.04      3.00 o 
   1  12   4      670.24      687.97     14.77 o 
   2  12   4      116.91      112.81      6.46 o 
   3  12   4      629.45      671.27     18.04 o 
   4  12   4       22.80        8.87      6.26 o 
   5  12   4      145.61      143.46     13.06 o 
   6  12   4        0.04        2.30      6.83 o 
  -7  13   4       14.35       28.56      8.19 o 
  -6  13   4       72.29       75.93      7.67 o 
  -5  13   4        9.17       14.94      6.12 o 
  -4  13   4      256.71      254.89     14.03 o 
  -3  13   4       72.84       86.21      6.69 o 
  -2  13   4      125.84      114.89      6.85 o 
  -1  13   4      147.68      156.22      6.27 o 
   0  13   4      157.25      156.78      6.28 o 
   1  13   4       41.06       45.11      4.38 o 
   2  13   4        0.53        3.19      3.11 o 
   3  13   4      117.84      120.34      8.52 o 
   4  13   4       85.15       66.43      9.28 o 
   5  13   4        8.65       15.83      6.95 o 
   6  13   4       30.99       36.48      9.07 o 
  -7  14   4        2.81        5.40      6.34 o 
  -6  14   4       12.28       10.73      5.09 o 
  -5  14   4       42.94       50.12      6.40 o 
  -4  14   4      295.01      276.41     18.48 o 
  -3  14   4        1.19       -0.50      2.57 o 
  -2  14   4       88.09       79.43      6.18 o 
  -1  14   4       10.29        6.41      2.53 o 
   0  14   4      196.36      205.58     11.28 o 
   1  14   4        8.13        5.78      3.10 o 
   2  14   4       80.20       85.74      7.32 o 
   3  14   4      123.66      129.47      8.96 o 
   4  14   4      127.99      126.71     11.95 o 
   5  14   4        4.79        3.58      7.52 o 
  -7  15   4        1.33       -6.50      6.52 o 
  -6  15   4      217.98      223.84     12.01 o 
  -5  15   4       16.97       16.71      5.21 o 
  -4  15   4      312.72      346.02     14.46 o 
  -3  15   4      160.16      156.77      7.99 o 
  -2  15   4      403.14      395.43     12.35 o 
  -1  15   4      133.41      155.70      7.48 o 
   0  15   4       37.70       36.50      4.92 o 
   1  15   4       72.50       72.87      6.40 o 
   2  15   4      537.77      472.47     69.60 o 
   3  15   4      172.41      172.90     10.60 o 
   4  15   4       66.69       59.09      9.07 o 
   5  15   4       40.72       33.11      8.67 o 
  -6  16   4       46.77       49.89      7.11 o 
  -5  16   4      630.62      631.96     18.82 o 
  -4  16   4       44.78       45.29      5.41 o 
  -3  16   4     1367.40     1304.40     24.59 o 
  -2  16   4       65.20       61.01      6.54 o 
  -1  16   4      679.98      664.28     17.09 o 
   0  16   4       41.97       42.50      5.33 o 
   1  16   4      482.41      490.34     13.20 o 
   2  16   4       40.76       50.30      5.59 o 
   3  16   4      432.56      445.49     17.90 o 
   4  16   4       59.84       70.07      9.64 o 
   5  16   4      101.32      123.61     13.24 o 
  -6  17   4       54.52       52.07      7.54 o 
  -5  17   4       52.68       45.16      6.77 o 
  -4  17   4      166.82      176.06      9.23 o 
  -3  17   4       28.94       26.77      4.47 o 
  -2  17   4      286.11      307.71     11.50 o 
  -1  17   4      367.71      339.75     11.92 o 
   0  17   4      111.66      130.79      9.96 o 
   1  17   4      208.65      214.59      9.74 o 
   2  17   4      223.36      245.86     10.55 o 
   3  17   4      136.77      127.36      9.59 o 
   4  17   4      227.12      203.47     14.98 o 
  -6  18   4        0.21       -6.92      4.61 o 
  -5  18   4      100.14       90.62      8.53 o 
  -4  18   4        7.03        0.48      4.58 o 
  -3  18   4      329.20      310.59     10.97 o 
  -2  18   4       18.54       20.92      4.84 o 
  -1  18   4      217.55      210.00     10.26 o 
   0  18   4        0.51        0.44      3.80 o 
   1  18   4      140.24      148.01      9.25 o 
   2  18   4       29.80       33.68      5.09 o 
   3  18   4       94.30       91.45      8.83 o 
   4  18   4        1.41       -0.33      6.26 o 
  -5  19   4       40.09       32.01      6.35 o 
  -4  19   4        0.12       -0.76      3.77 o 
  -3  19   4       96.30       86.97      9.74 o 
  -2  19   4       12.33       11.38      4.36 o 
  -1  19   4      184.40      156.43      9.74 o 
   0  19   4       27.66       35.50      6.98 o 
   1  19   4        9.60        7.17      4.47 o 
   2  19   4       35.04       37.35      7.80 o 
   3  19   4        8.65        8.91      5.97 o 
  -5  20   4       67.79       63.19      8.08 o 
  -4  20   4        1.86       -2.18      4.29 o 
  -3  20   4      313.69      316.91     15.95 o 
  -2  20   4        3.70        0.49      4.17 o 
  -1  20   4      290.37      263.15     12.66 o 
   0  20   4        3.91        2.84      4.17 o 
   1  20   4      288.74      295.07     13.18 o 
   2  20   4       38.39       49.32      6.87 o 
   3  20   4       78.65       67.70     10.61 o 
  -4  21   4      115.94       90.32     10.42 o 
  -3  21   4       11.08       10.65      4.89 o 
  -2  21   4      300.94      271.53     17.07 o 
  -1  21   4       34.92       24.86      5.47 o 
   0  21   4      239.66      228.37     12.21 o 
   1  21   4       58.22       50.65      6.87 o 
   2  21   4      153.75      159.08     11.01 o 
  -3  22   4      153.74      178.13     11.63 o 
  -2  22   4       37.84       26.72      6.04 o 
  -1  22   4      279.76      317.05     16.64 o 
   0  22   4       90.85       84.10      9.53 o 
   1  22   4      166.82      163.17     11.21 o 
  -1  23   4       15.85       16.51      5.72 o 
  -9   1   5       28.05       19.57      7.49 o 
  -8   1   5      148.02      127.56      9.39 o 
  -7   1   5       24.13       19.61      5.09 o 
  -6   1   5      417.37      410.83     17.78 o 
  -5   1   5       15.20       12.57      3.97 o 
  -4   1   5     3366.08     3356.36     48.23 o 
  -3   1   5        7.19       14.29      3.17 o 
  -2   1   5     2907.84     3157.06     43.94 o 
  -1   1   5     2295.10     2380.92     30.57 o 
   0   1   5     5682.94     6030.00     73.01 o 
   1   1   5      478.89      459.16      9.57 o 
   2   1   5      514.27      491.38     19.89 o 
   3   1   5      533.89      562.22     15.37 o 
   4   1   5      316.86      314.09     12.16 o 
   5   1   5      169.56      167.37     11.05 o 
   6   1   5       19.73       19.14      5.98 o 
   7   1   5       34.04       28.18      8.87 o 
  -9   2   5        4.95        1.45      7.08 o 
  -8   2   5      461.96      487.32     19.46 o 
  -7   2   5        8.58        6.96      4.67 o 
  -6   2   5       39.78       41.81      8.25 o 
  -5   2   5        2.68       -4.78      3.19 o 
  -4   2   5      681.96      670.97     13.19 o 
  -3   2   5      306.58      289.06      6.96 o 
  -2   2   5       44.36       60.84      2.52 o 
  -1   2   5       43.81       35.59      2.49 o 
   0   2   5      330.62      272.70      6.07 o 
   1   2   5      952.01      969.90     14.35 o 
   2   2   5      116.49      131.76      7.24 o 
   3   2   5      339.18      291.95     10.81 o 
   4   2   5       96.85       97.29      8.07 o 
   5   2   5      185.66      199.17     11.68 o 
   6   2   5       32.37       30.12      6.61 o 
   7   2   5       97.77      110.10     12.32 o 
  -9   3   5      110.75      108.61     11.86 o 
  -8   3   5      107.87       99.53     10.71 o 
  -7   3   5      382.29      379.57     14.01 o 
  -6   3   5      242.97      254.17     11.18 o 
  -5   3   5     1029.44      951.23     21.12 o 
  -4   3   5     1525.55     1428.61     23.52 o 
  -3   3   5     4520.78     4568.63     62.79 o 
  -2   3   5     2284.22     2278.28     29.69 o 
  -1   3   5     4833.16     4917.55     60.27 o 
   0   3   5     1736.10     1719.46     25.73 o 
   1   3   5     1800.21     1731.66     23.53 o 
   2   3   5      602.22      519.23     13.41 o 
   3   3   5      868.89      789.48     18.79 o 
   4   3   5       53.70       49.73      9.82 o 
   5   3   5      459.64      489.53     16.37 o 
   6   3   5       29.55       31.11     10.32 o 
   7   3   5       23.47       35.57      9.40 o 
  -9   4   5       28.92       33.31      8.87 o 
  -8   4   5       37.46       45.59     10.28 o 
  -7   4   5       44.87       37.97      6.10 o 
  -6   4   5      409.40      405.51     13.38 o 
  -5   4   5      214.56      194.82      9.13 o 
  -4   4   5     1418.88     1407.58     23.43 o 
  -3   4   5     1831.00     1843.20     25.22 o 
  -2   4   5     2501.21     2454.56     31.99 o 
  -1   4   5     1955.94     2037.05     27.14 o 
   0   4   5      447.38      448.41      8.56 o 
   1   4   5     2240.19     2265.26     30.01 o 
   2   4   5      249.84      205.24      8.18 o 
   3   4   5      460.10      452.31     13.49 o 
   4   4   5      640.16      586.12     39.42 o 
   5   4   5      289.65      278.54     25.75 o 
   6   4   5       53.82       58.31      9.10 o 
  -9   5   5        0.06        3.63      7.00 o 
  -8   5   5       17.16        1.63      6.43 o 
  -7   5   5        0.17       -1.07      4.90 o 
  -6   5   5        0.71        4.49      3.76 o 
  -5   5   5      196.59      208.43      7.61 o 
  -4   5   5       97.06       98.24      5.39 o 
  -3   5   5      636.33      648.36     11.11 o 
  -2   5   5     1566.18     1656.84     22.91 o 
  -1   5   5       49.34       47.60      3.33 o 
   0   5   5      187.89      219.95      6.25 o 
   1   5   5       52.01       48.84      3.09 o 
   2   5   5      499.35      518.05     12.71 o 
   3   5   5      144.69      131.03     10.81 o 
   4   5   5       29.02       27.85      5.25 o 
   5   5   5       63.72       49.54      8.33 o 
   6   5   5       91.03       73.93      9.97 o 
  -9   6   5       12.59       14.31      7.93 o 
  -8   6   5       39.33       44.21      8.50 o 
  -7   6   5        5.02        2.61      5.63 o 
  -6   6   5      121.54      108.54      7.79 o 
  -5   6   5      135.67      126.55      6.17 o 
  -4   6   5      277.87      264.68      7.87 o 
  -3   6   5      342.85      360.28      7.66 o 
  -2   6   5      609.34      608.98     10.67 o 
  -1   6   5       42.31       40.98      2.90 o 
   0   6   5       36.51       37.73      3.16 o 
   1   6   5       35.60       40.54      3.33 o 
   2   6   5       14.94       15.53      3.08 o 
   3   6   5      100.74       96.23      6.99 o 
   4   6   5       43.29       33.83      5.97 o 
   5   6   5        1.63        3.07      5.63 o 
   6   6   5        0.49       -7.22      5.46 o 
  -8   7   5       54.36       63.92     18.32 o 
  -7   7   5      312.67      347.68     16.29 o 
  -6   7   5      281.94      287.38     14.03 o 
  -5   7   5      768.87      775.89     15.77 o 
  -4   7   5      982.05      955.83     17.49 o 
  -3   7   5     5255.06     5302.61     66.34 o 
  -2   7   5     2379.58     2326.07     34.08 o 
  -1   7   5     1509.12     1513.93     21.70 o 
   0   7   5      631.06      650.01     15.12 o 
   1   7   5     1387.02     1304.64     19.71 o 
   2   7   5     1628.80     1584.28     25.95 o 
   3   7   5      306.63      293.29     11.10 o 
   4   7   5      237.29      226.07     16.35 o 
   5   7   5      185.94      177.48     13.22 o 
   6   7   5       79.21       78.03     10.41 o 
  -8   8   5      167.29      162.82     13.41 o 
  -7   8   5      111.96      109.45     10.78 o 
  -6   8   5     1114.97     1137.74     30.51 o 
  -5   8   5      514.86      498.38     14.04 o 
  -4   8   5     3155.48     3176.66     46.31 o 
  -3   8   5     2762.76     2648.16     38.76 o 
  -2   8   5     6156.28     6204.82     82.27 o 
  -1   8   5     1477.99     1391.66     20.56 o 
   0   8   5     1524.47     1441.52     23.33 o 
   1   8   5      523.46      475.65      9.74 o 
   2   8   5     1478.76     1409.76     24.17 o 
   3   8   5      302.52      344.71     14.36 o 
   4   8   5      467.26      442.85     17.50 o 
   5   8   5       91.16       94.06     10.21 o 
   6   8   5       52.13       65.52      9.92 o 
  -8   9   5      134.93      128.15     18.82 o 
  -7   9   5       77.35       78.49      9.82 o 
  -6   9   5        9.65       17.14      6.59 o 
  -5   9   5      764.54      786.57     20.60 o 
  -4   9   5      621.94      634.88     21.57 o 
  -3   9   5      987.46      986.05     16.29 o 
  -2   9   5     1229.62     1179.54     18.45 o 
  -1   9   5      607.35      619.85     11.49 o 
   0   9   5      256.79      237.52      6.61 o 
   1   9   5      100.48       99.73      5.95 o 
   2   9   5      102.28      103.12      5.81 o 
   3   9   5      510.07      517.24     18.94 o 
   4   9   5      101.79      108.45     10.21 o 
   5   9   5       41.85       44.49      8.25 o 
   6   9   5       66.43       60.13      9.56 o 
  -8  10   5        3.97       -4.44      7.67 o 
  -7  10   5       44.07       47.26     10.09 o 
  -6  10   5       13.80       11.33      6.97 o 
  -5  10   5       30.75       29.38      4.78 o 
  -4  10   5       86.09       76.24      6.17 o 
  -3  10   5     1152.17     1178.68     21.67 o 
  -2  10   5       75.52       72.97      4.22 o 
  -1  10   5       87.34       90.70      5.52 o 
   0  10   5       41.31       42.14      3.71 o 
   1  10   5       79.97       79.99      6.88 o 
   2  10   5       80.68       74.63      6.18 o 
   3  10   5        0.85        0.99      4.55 o 
   4  10   5       46.58       32.08      7.15 o 
   5  10   5       13.57       12.52      7.19 o 
   6  10   5        7.53        5.94      7.19 o 
  -8  11   5        0.03        2.75      7.00 o 
  -7  11   5        8.75        2.65     11.69 o 
  -6  11   5       14.52       13.82      6.52 o 
  -5  11   5       18.96       11.19      4.39 o 
  -4  11   5      177.06      162.02      8.66 o 
  -3  11   5       72.89       87.71      6.17 o 
  -2  11   5      328.94      321.50      8.48 o 
  -1  11   5      123.03      144.77      7.58 o 
   0  11   5      247.19      255.69      7.07 o 
   1  11   5      112.79      107.15      6.20 o 
   2  11   5      179.54      205.88     10.92 o 
   3  11   5       79.66       67.97      8.54 o 
   4  11   5       24.62       22.15      7.00 o 
   5  11   5       11.71        4.73      6.78 o 
   6  11   5        6.71        6.98      7.35 o 
  -8  12   5       64.63       72.96     10.99 o 
  -7  12   5       12.84       14.82      7.35 o 
  -6  12   5      163.07      197.11     14.36 o 
  -5  12   5       31.60       24.81      5.31 o 
  -4  12   5       57.92       58.34      5.86 o 
  -3  12   5      282.38      256.40      9.55 o 
  -2  12   5      551.06      515.38     11.03 o 
  -1  12   5      313.08      304.00      7.96 o 
   0  12   5        0.88        0.40      2.11 o 
   1  12   5       89.33       89.10      5.86 o 
   2  12   5      155.05      145.48      8.76 o 
   3  12   5      103.57      115.44     10.58 o 
   4  12   5       37.36       35.58      7.76 o 
   5  12   5       37.55       35.31      8.71 o 
  -7  13   5      138.34      139.79     13.01 o 
  -6  13   5       92.22       94.30     10.93 o 
  -5  13   5      208.21      216.17     10.81 o 
  -4  13   5      443.99      476.80     18.84 o 
  -3  13   5      569.29      544.58     14.54 o 
  -2  13   5      730.93      663.48     26.49 o 
  -1  13   5      978.46      993.57     17.13 o 
   0  13   5      609.93      637.09     12.78 o 
   1  13   5      108.50      110.21      6.59 o 
   2  13   5       62.44       71.32      6.68 o 
   3  13   5      470.87      459.82     35.48 o 
   4  13   5      107.74      129.30     12.27 o 
   5  13   5       36.20       51.73     10.34 o 
  -7  14   5       86.63      102.03     19.17 o 
  -6  14   5      258.01      255.42     17.15 o 
  -5  14   5      152.27      154.05      9.77 o 
  -4  14   5      501.88      538.42     15.86 o 
  -3  14   5      228.44      246.01     10.11 o 
  -2  14   5      975.25      964.62     24.61 o 
  -1  14   5      302.85      314.87     11.97 o 
   0  14   5      169.22      152.73      7.41 o 
   1  14   5      174.02      177.62      9.76 o 
   2  14   5      138.94      132.61     10.24 o 
   3  14   5       85.34      101.71     10.58 o 
   4  14   5      102.25       97.76     11.07 o 
   5  14   5       60.93       56.44     10.36 o 
  -7  15   5       30.64       37.22      9.24 o 
  -6  15   5      138.15      121.62     13.85 o 
  -5  15   5       50.34       51.31      7.40 o 
  -4  15   5       27.96       25.81      5.12 o 
  -3  15   5      386.22      386.92     11.62 o 
  -2  15   5      128.15      136.04      8.03 o 
  -1  15   5      136.26      143.58      7.35 o 
   0  15   5      171.16      173.23      8.30 o 
   1  15   5       24.29       22.55      4.64 o 
   2  15   5       78.86       78.03      7.68 o 
   3  15   5        6.94       -0.45      6.84 o 
   4  15   5       18.68       25.26      7.53 o 
  -6  16   5        7.00       -0.39      6.21 o 
  -5  16   5       18.03        5.72      4.76 o 
  -4  16   5        6.36       -3.89      3.76 o 
  -3  16   5       93.11       77.04      7.21 o 
  -2  16   5       16.29       15.78      3.84 o 
  -1  16   5       22.70       13.82      4.26 o 
   0  16   5        0.83       -0.43      3.12 o 
   1  16   5        5.69        8.01      3.83 o 
   2  16   5       37.28       46.10      6.47 o 
   3  16   5        5.21        2.26      6.00 o 
   4  16   5        0.68       -7.56      6.26 o 
  -6  17   5        8.06        8.63      7.10 o 
  -5  17   5       21.55       12.14      5.55 o 
  -4  17   5        0.54       -4.62      4.08 o 
  -3  17   5       15.57       20.94      4.51 o 
  -2  17   5        1.88        5.82      3.92 o 
  -1  17   5        4.51        3.73      3.57 o 
   0  17   5        6.76        5.49      4.00 o 
   1  17   5        2.63       -3.21      3.34 o 
   2  17   5       99.99       87.88      8.20 o 
   3  17   5        0.76        2.72      6.56 o 
   4  17   5       72.44       65.45     10.08 o 
  -5  18   5      231.80      216.85     13.66 o 
  -4  18   5      124.44      129.50      9.21 o 
  -3  18   5      308.33      319.97     11.54 o 
  -2  18   5      337.16      307.23     12.19 o 
  -1  18   5      330.42      328.60     12.53 o 
   0  18   5      129.43      116.39      8.69 o 
   1  18   5      236.60      257.93     12.35 o 
   2  18   5      179.53      161.46     10.61 o 
   3  18   5      231.39      236.98     20.80 o 
  -5  19   5       52.07       41.86      6.84 o 
  -4  19   5      122.74      132.83      9.76 o 
  -3  19   5      108.33      104.49     10.12 o 
  -2  19   5      285.94      276.86     14.79 o 
  -1  19   5       21.85       23.15      5.47 o 
   0  19   5      280.59      273.49     12.38 o 
   1  19   5       56.48       63.23      7.08 o 
   2  19   5      353.89      395.80     15.87 o 
   3  19   5       14.57       24.06      7.67 o 
  -4  20   5       57.51       74.24     16.57 o 
  -3  20   5       92.40      102.33     10.23 o 
  -2  20   5      112.14      116.39      8.73 o 
  -1  20   5      234.71      222.67     13.51 o 
   0  20   5       94.00      110.69      8.92 o 
   1  20   5       38.09       36.10      6.16 o 
   2  20   5      113.52      120.15     11.29 o 
  -3  21   5       11.33       11.83      6.26 o 
  -2  21   5       16.41        6.57      5.83 o 
  -1  21   5        8.69        1.22      4.63 o 
   0  21   5        6.42        3.88      4.76 o 
   1  21   5       31.27       16.10      5.39 o 
  -2  22   5        5.81        0.44      4.97 o 
  -1  22   5        5.24       10.54      6.97 o 
   0  22   5        5.04        2.65      5.11 o 
  -9   0   6       58.59       57.55     17.25 o 
  -8   0   6      147.30      192.11     17.76 o 
  -7   0   6      267.15      295.09     22.67 o 
  -6   0   6       88.79      121.72     31.05 o 
  -5   0   6       82.58       71.38      8.98 o 
  -4   0   6      787.56      703.76     24.36 o 
  -3   0   6      113.34       99.45      8.98 o 
  -2   0   6     1032.85      951.56     20.09 o 
  -1   0   6      882.03      880.13     19.51 o 
   0   0   6     3147.87     3157.36     57.22 o 
   1   0   6        0.68       -4.92      3.28 o 
   2   0   6      529.04      551.64     20.91 o 
   3   0   6        2.31        0.53      5.19 o 
   4   0   6      620.57      633.12     26.13 o 
   5   0   6       14.98       13.07      7.99 o 
   6   0   6       86.21       88.34     13.19 o 
  -9   1   6      145.89      127.72     16.03 o 
  -8   1   6       86.29       83.97     10.58 o 
  -7   1   6      629.67      660.34     23.05 o 
  -6   1   6        0.41       -2.51      3.80 o 
  -5   1   6     1096.74     1115.14     24.57 o 
  -4   1   6      363.71      344.92     11.21 o 
  -3   1   6     6052.61     5904.68     90.23 o 
  -2   1   6      516.93      591.42     10.02 o 
  -1   1   6     5665.48     5780.61     70.74 o 
   0   1   6     2546.21     2655.22     34.63 o 
   1   1   6     3787.16     3723.73     59.74 o 
   2   1   6      207.41      223.58      9.39 o 
   3   1   6      474.70      475.86     15.41 o 
   4   1   6      421.58      391.97     14.51 o 
   5   1   6      187.35      198.79     12.19 o 
   6   1   6       37.84       25.90      6.64 o 
  -9   2   6        8.51       16.44     11.33 o 
  -8   2   6       92.61       99.17     11.12 o 
  -7   2   6        0.89       -0.31      6.43 o 
  -6   2   6       82.28       83.82      7.53 o 
  -5   2   6       10.00        8.09      4.00 o 
  -4   2   6      154.36      151.32      8.18 o 
  -3   2   6      194.05      168.41      9.23 o 
  -2   2   6      698.21      737.24     11.82 o 
  -1   2   6       30.74       22.78      2.43 o 
   0   2   6      399.19      453.33      8.81 o 
   1   2   6      211.30      231.31      8.59 o 
   2   2   6      178.79      174.75      8.85 o 
   3   2   6       16.64       16.58      4.39 o 
   4   2   6       53.96       50.31      6.87 o 
   5   2   6       14.10        8.71      5.39 o 
   6   2   6       65.99       60.98      9.67 o 
  -9   3   6       30.86       35.68      9.34 o 
  -8   3   6       18.77       16.37      7.10 o 
  -7   3   6       21.84       13.31      6.05 o 
  -6   3   6        1.68       -1.41      3.67 o 
  -5   3   6      155.67      161.81      9.27 o 
  -4   3   6       22.34       18.50      3.98 o 
  -3   3   6      768.35      799.29     14.67 o 
  -2   3   6      422.01      377.32      7.40 o 
  -1   3   6      128.15      157.83      4.93 o 
   0   3   6      694.30      719.64     13.36 o 
   1   3   6      862.31      906.21     16.32 o 
   2   3   6       32.24       25.22      5.12 o 
   3   3   6      334.89      333.68     12.15 o 
   4   3   6        1.89       -2.25      4.29 o 
   5   3   6       38.93       40.76      7.10 o 
   6   3   6        3.98        4.71      6.78 o 
  -9   4   6        1.78        2.27      7.25 o 
  -8   4   6      115.40      116.46     11.87 o 
  -7   4   6       60.17       55.52      7.08 o 
  -6   4   6      333.76      348.54     14.89 o 
  -5   4   6        7.00        6.90      3.69 o 
  -4   4   6     2216.49     2278.26     40.35 o 
  -3   4   6       18.61       28.07      2.83 o 
  -2   4   6     2413.37     2355.81     31.25 o 
  -1   4   6        1.32        2.56      1.85 o 
   0   4   6     2541.91     2596.32     34.39 o 
   1   4   6       46.27       41.85      3.60 o 
   2   4   6     1545.11     1478.46     28.92 o 
   3   4   6       49.85       52.18      8.11 o 
   4   4   6      701.39      660.92     18.68 o 
   5   4   6        3.09        2.31      5.73 o 
   6   4   6       78.72       61.77     15.49 o 
  -9   5   6      213.50      204.33     22.69 o 
  -8   5   6       21.91       26.08      7.67 o 
  -7   5   6      357.04      378.71     17.01 o 
  -6   5   6      304.10      277.45     13.63 o 
  -5   5   6     1596.16     1576.25     47.51 o 
  -4   5   6      252.05      253.53      9.52 o 
  -3   5   6     3323.26     3257.91     46.81 o 
  -2   5   6      315.24      288.72      7.49 o 
  -1   5   6     3219.31     3169.65     41.11 o 
   0   5   6       13.34       11.33      2.12 o 
   1   5   6     1371.12     1272.12     21.39 o 
   2   5   6        0.95        0.65      3.40 o 
   3   5   6      987.68      851.02     53.21 o 
   4   5   6        0.09        3.16      4.02 o 
   5   5   6      176.00      157.79     12.65 o 
   6   5   6        2.64        8.00      6.95 o 
  -8   6   6      401.08      432.48     26.67 o 
  -7   6   6        8.58        2.08      5.83 o 
  -6   6   6      361.13      361.35     13.19 o 
  -5   6   6      362.86      392.50     13.51 o 
  -4   6   6     2117.21     2087.84     32.80 o 
  -3   6   6      470.94      485.75     10.87 o 
  -2   6   6     3923.98     3928.37     49.98 o 
  -1   6   6      421.86      440.05      9.08 o 
   0   6   6     1332.67     1238.76     19.01 o 
   1   6   6       30.84       21.30      3.01 o 
   2   6   6     1018.17      940.67     39.92 o 
   3   6   6       29.24       34.68      5.50 o 
   4   6   6      161.77      174.23     23.65 o 
   5   6   6       60.66       64.62     14.07 o 
   6   6   6       84.52       87.78     12.07 o 
  -8   7   6        4.68        3.51      6.21 o 
  -7   7   6      128.29      139.86     11.92 o 
  -6   7   6        6.73       10.94      5.18 o 
  -5   7   6        4.42        6.46      4.17 o 
  -4   7   6      165.36      182.04      7.05 o 
  -3   7   6      975.05      977.03     18.07 o 
  -2   7   6      123.87      117.72      5.02 o 
  -1   7   6      251.88      243.57      7.27 o 
   0   7   6       13.55        7.45      2.20 o 
   1   7   6      157.94      153.60      8.70 o 
   2   7   6        0.32        2.24      3.17 o 
   3   7   6       24.21       22.84      4.65 o 
   4   7   6       62.60       65.42      8.71 o 
   5   7   6       39.27       47.07      8.41 o 
   6   7   6        2.92        0.18      6.52 o 
  -8   8   6        9.72       10.59     11.09 o 
  -7   8   6       34.30       23.95      8.76 o 
  -6   8   6      173.61      160.07     11.84 o 
  -5   8   6        3.59        8.39      4.17 o 
  -4   8   6       38.24       54.00      4.25 o 
  -3   8   6      184.60      191.57      7.35 o 
  -2   8   6       21.31       19.86      2.64 o 
  -1   8   6       14.30        7.37      2.50 o 
   0   8   6      136.19      130.86      6.04 o 
   1   8   6        1.87        2.41      2.33 o 
   2   8   6        1.26        0.73      3.76 o 
   3   8   6      167.32      191.94     12.59 o 
   4   8   6        0.00        1.82      5.22 o 
   5   8   6        4.52        1.17      5.86 o 
   6   8   6        0.08       -7.80      6.78 o 
  -8   9   6       25.93       22.52      7.93 o 
  -7   9   6        1.84       13.21      6.34 o 
  -6   9   6       94.94       93.82      9.44 o 
  -5   9   6       82.01       61.30      9.86 o 
  -4   9   6       58.20       55.60      4.56 o 
  -3   9   6        7.59        5.37      2.80 o 
  -2   9   6      215.68      200.54      7.27 o 
  -1   9   6      690.54      696.48     12.83 o 
   0   9   6      338.40      324.02      8.92 o 
   1   9   6       18.27       18.34      3.36 o 
   2   9   6       20.59       30.44      4.80 o 
   3   9   6      154.67      140.29     13.89 o 
   4   9   6       18.60       14.37      6.05 o 
   5   9   6       17.53       17.90      7.19 o 
  -8  10   6      171.31      188.19     15.17 o 
  -7  10   6      375.35      354.40     24.72 o 
  -6  10   6      102.70      118.24     13.94 o 
  -5  10   6      561.30      567.00     23.97 o 
  -4  10   6       24.49       28.13      3.80 o 
  -3  10   6     1407.69     1415.27     24.76 o 
  -2  10   6      471.79      470.90     10.21 o 
  -1  10   6     1190.68     1178.60     19.01 o 
   0  10   6       90.08       91.28      5.04 o 
   1  10   6       34.96       32.57      4.04 o 
   2  10   6        4.08       -3.68      4.48 o 
   3  10   6       84.81       77.92      9.10 o 
   4  10   6        4.60        0.77      5.86 o 
   5  10   6       11.17        4.27      6.78 o 
  -8  11   6       10.88       12.00      7.48 o 
  -7  11   6      464.27      495.64     35.33 o 
  -6  11   6        5.51        6.70      7.02 o 
  -5  11   6      102.36      120.91     11.00 o 
  -4  11   6      133.13      130.22      8.46 o 
  -3  11   6     1662.20     1637.12     27.87 o 
  -2  11   6      525.11      520.99     11.09 o 
  -1  11   6     1935.11     1867.86     27.40 o 
   0  11   6      235.60      248.72      7.47 o 
   1  11   6      959.35      978.19     21.91 o 
   2  11   6       95.98       84.27      8.94 o 
   3  11   6      201.75      243.27     19.94 o 
   4  11   6      171.20      175.50     14.85 o 
   5  11   6      146.76      185.64     20.53 o 
  -7  12   6       10.90        6.56      6.58 o 
  -6  12   6       32.31       47.53     12.13 o 
  -5  12   6        3.94        3.59      5.35 o 
  -4  12   6       13.41       10.28      5.55 o 
  -3  12   6       34.90       28.54      4.98 o 
  -2  12   6      227.97      229.08      8.73 o 
  -1  12   6        4.05        2.86      2.79 o 
   0  12   6      331.60      333.65      9.72 o 
   1  12   6      133.40      127.97      9.34 o 
   2  12   6       72.02       62.87      9.01 o 
   3  12   6        0.14       -3.61      5.12 o 
   4  12   6       80.99       96.34     10.99 o 
   5  12   6        0.06       -1.74      6.62 o 
  -7  13   6       19.10       16.50      7.97 o 
  -6  13   6       11.71        9.96      6.52 o 
  -5  13   6       21.28       24.71      6.80 o 
  -4  13   6      234.44      258.55     17.78 o 
  -3  13   6        5.37       -1.05      4.00 o 
  -2  13   6      191.61      208.94      8.37 o 
  -1  13   6        5.36        0.56      2.09 o 
   0  13   6       39.08       36.89      5.19 o 
   1  13   6        7.85        2.99      3.57 o 
   2  13   6        7.38        7.41      5.29 o 
   3  13   6       37.10       18.23      7.55 o 
   4  13   6        0.16       -5.03      7.92 o 
  -7  14   6        6.44       -4.09      7.40 o 
  -6  14   6       10.85       18.09      7.28 o 
  -5  14   6        2.31       -4.13      5.06 o 
  -4  14   6       23.63       32.00      6.11 o 
  -3  14   6        5.98        3.73      4.61 o 
  -2  14   6      216.92      217.71      8.70 o 
  -1  14   6       36.87       35.77      3.80 o 
   0  14   6       19.57       22.77      3.93 o 
   1  14   6       12.78        6.58      4.26 o 
   2  14   6        8.44        9.01      5.63 o 
   3  14   6       37.05       33.19      8.52 o 
   4  14   6       11.79       14.41      7.35 o 
  -7  15   6       39.64       55.29      9.84 o 
  -6  15   6        0.16        1.48      6.08 o 
  -5  15   6       25.62       43.90      7.93 o 
  -4  15   6       43.77       32.67      5.93 o 
  -3  15   6      299.50      314.62     12.32 o 
  -2  15   6        8.48        1.22      3.10 o 
  -1  15   6      281.91      310.60     11.09 o 
   0  15   6       41.23       41.22      4.82 o 
   1  15   6      164.55      179.45     10.30 o 
   2  15   6        9.69       -0.99      5.58 o 
   3  15   6      216.73      202.46     18.46 o 
   4  15   6        6.29       17.41      7.97 o 
  -6  16   6      409.75      442.80     25.25 o 
  -5  16   6        7.11       12.98      9.86 o 
  -4  16   6      683.14      694.30     19.74 o 
  -3  16   6       83.43       98.55      8.18 o 
  -2  16   6     1406.12     1380.41     46.32 o 
  -1  16   6       48.77       51.99      6.19 o 
   0  16   6      671.84      666.39     15.93 o 
   1  16   6       44.36       49.22      6.38 o 
   2  16   6      563.85      568.78     27.18 o 
   3  16   6       18.28       17.17      7.25 o 
  -6  17   6       92.97       87.53     10.99 o 
  -5  17   6      413.57      464.37     25.76 o 
  -4  17   6       79.86       74.76      7.81 o 
  -3  17   6      311.19      353.27     17.50 o 
  -2  17   6      200.22      219.29     12.38 o 
  -1  17   6      548.26      590.81     16.95 o 
   0  17   6       16.63       19.16      4.96 o 
   1  17   6      192.06      203.33     11.34 o 
   2  17   6       39.15       41.53      7.83 o 
   3  17   6      212.80      231.00     16.09 o 
  -5  18   6       12.89       12.64      9.68 o 
  -4  18   6      100.89       96.61      9.39 o 
  -3  18   6       17.31       18.05      6.90 o 
  -2  18   6      106.82      101.33      9.79 o 
  -1  18   6        0.24        1.29      4.14 o 
   0  18   6      132.15      132.74      9.40 o 
   1  18   6       15.45        9.33      5.09 o 
   2  18   6       67.58       75.65     10.00 o 
   3  18   6        1.08        7.16      6.80 o 
  -5  19   6        0.03       12.81      8.98 o 
  -4  19   6        0.08       -0.67      4.88 o 
  -3  19   6        1.03        9.01      5.63 o 
  -2  19   6       10.99       11.31      6.00 o 
  -1  19   6        9.59        8.93      4.49 o 
   0  19   6        0.02       -2.63      4.29 o 
   1  19   6        2.31       -5.91      5.12 o 
   2  19   6       10.20        8.53      6.80 o 
  -4  20   6       79.85       80.43      9.68 o 
  -3  20   6        0.16        0.54      6.15 o 
  -2  20   6       91.53       94.86     10.39 o 
  -1  20   6        7.95        9.45      4.83 o 
   0  20   6       67.07       65.58      7.46 o 
   1  20   6        3.51        0.89      5.43 o 
  -3  21   6      144.40      147.49     12.84 o 
  -2  21   6       30.85       37.97      7.67 o 
  -1  21   6      203.82      211.36     12.22 o 
   0  21   6       24.29       20.03      6.54 o 
  -9   1   7       21.55       26.63      8.83 o 
  -8   1   7       90.08       87.66      9.23 o 
  -7   1   7        5.40        6.49      4.76 o 
  -6   1   7      111.79      118.91      8.74 o 
  -5   1   7        8.82       16.75      5.26 o 
  -4   1   7      262.31      270.61     10.26 o 
  -3   1   7        8.03        9.12      3.45 o 
  -2   1   7      644.27      617.59     10.80 o 
  -1   1   7       60.07       75.92      4.19 o 
   0   1   7      838.06      845.20     13.94 o 
   1   1   7       13.53       10.64      3.50 o 
   2   1   7      210.94      236.15     11.06 o 
   3   1   7        6.23        6.60      4.11 o 
   4   1   7      131.95      128.59      9.95 o 
   5   1   7        3.49       -1.84      5.39 o 
  -9   2   7      147.03      171.57     15.51 o 
  -8   2   7        8.42        8.32      5.83 o 
  -7   2   7      338.04      361.39     14.29 o 
  -6   2   7       26.47       32.65      5.71 o 
  -5   2   7      459.19      438.33     14.08 o 
  -4   2   7        2.51       -1.21      3.10 o 
  -3   2   7     2709.56     2602.67     44.08 o 
  -2   2   7      522.11      524.98     11.24 o 
  -1   2   7     2202.33     2118.45     28.82 o 
   0   2   7       72.13       71.12      3.92 o 
   1   2   7     1896.16     1818.89     33.37 o 
   2   2   7       68.32       70.00      6.38 o 
   3   2   7      259.94      291.98     13.51 o 
   4   2   7        7.06        5.96      5.41 o 
   5   2   7      173.52      165.14     11.75 o 
  -9   3   7        1.56        0.99      7.57 o 
  -8   3   7      532.43      554.54     20.29 o 
  -7   3   7       17.86       19.31      5.75 o 
  -6   3   7      588.61      584.12     17.39 o 
  -5   3   7        7.12       -1.96      3.40 o 
  -4   3   7     1879.60     1923.40     35.55 o 
  -3   3   7       15.29        9.35      3.40 o 
  -2   3   7     2399.50     2369.55     35.41 o 
  -1   3   7        2.40        7.62      2.19 o 
   0   3   7     2585.69     2569.59     38.14 o 
   1   3   7        7.69        3.90      3.30 o 
   2   3   7      561.94      589.60     16.10 o 
   3   3   7       12.09        9.05      4.39 o 
   4   3   7      229.31      255.12     13.29 o 
   5   3   7        0.13        1.81      5.55 o 
  -8   4   7       19.19       27.20      8.41 o 
  -7   4   7      473.44      467.81     16.44 o 
  -6   4   7       22.58       20.13      5.09 o 
  -5   4   7      710.67      715.88     18.50 o 
  -4   4   7       16.36       16.07      4.08 o 
  -3   4   7     1188.96     1188.35     28.02 o 
  -2   4   7       60.70       70.51      5.97 o 
  -1   4   7     2224.82     2218.64     33.32 o 
   0   4   7      103.39       91.63      4.50 o 
   1   4   7      628.02      631.88     15.63 o 
   2   4   7       72.50       59.13      5.99 o 
   3   4   7      303.56      314.97     12.38 o 
   4   4   7        1.83       -2.88      4.39 o 
   5   4   7      100.77      112.01     11.60 o 
  -8   5   7      120.61      112.98     12.67 o 
  -7   5   7      127.94      119.41      9.61 o 
  -6   5   7      113.48       96.51      9.39 o 
  -5   5   7        0.85        2.04      3.94 o 
  -4   5   7      311.84      330.59     12.66 o 
  -3   5   7        0.36        7.94      3.26 o 
  -2   5   7      464.08      522.60     14.76 o 
  -1   5   7      358.29      371.09      9.41 o 
   0   5   7      528.94      524.70     10.71 o 
   1   5   7       35.40       42.07      4.93 o 
   2   5   7       31.93       24.77      7.40 o 
   3   5   7       41.39       48.21      6.18 o 
   4   5   7        0.42       -6.39      4.26 o 
   5   5   7       12.66       17.22      7.35 o 
  -8   6   7       17.13        5.08      7.00 o 
  -7   6   7      104.10      111.49     11.86 o 
  -6   6   7       16.00       12.68      6.58 o 
  -5   6   7      837.10      797.81     19.81 o 
  -4   6   7        7.08        9.31      3.69 o 
  -3   6   7      788.24      775.64     19.49 o 
  -2   6   7        0.76        3.16      2.27 o 
  -1   6   7      868.72      855.57     14.81 o 
   0   6   7        5.04        2.43      2.30 o 
   1   6   7      213.80      197.85      9.03 o 
   2   6   7       41.53       47.13      5.55 o 
   3   6   7      256.55      259.49     17.26 o 
   4   6   7       12.22        8.45      5.94 o 
   5   6   7       31.32       28.31      7.76 o 
  -8   7   7      172.94      179.27     18.78 o 
  -7   7   7       31.12       23.08      7.35 o 
  -6   7   7      197.24      195.98     14.01 o 
  -5   7   7       94.32       96.96      7.70 o 
  -4   7   7      429.20      429.29     14.79 o 
  -3   7   7        3.88        4.38      2.57 o 
  -2   7   7      371.36      365.50     10.66 o 
  -1   7   7        8.15        9.80      2.47 o 
   0   7   7      246.93      238.97      7.13 o 
   1   7   7      134.52      118.59      7.34 o 
   2   7   7      140.78      147.10     10.98 o 
   3   7   7      221.28      190.97     13.06 o 
   4   7   7       60.58       63.43      8.96 o 
   5   7   7       17.55        5.54      6.38 o 
  -8   8   7        2.34       -0.95      8.52 o 
  -7   8   7      435.81      449.64     20.29 o 
  -6   8   7        1.29        2.80      8.87 o 
  -5   8   7      236.35      263.37     14.08 o 
  -4   8   7      105.75      108.44      7.49 o 
  -3   8   7      500.52      519.25     12.24 o 
  -2   8   7       45.01       46.57      5.79 o 
  -1   8   7     1236.94     1227.96     22.41 o 
   0   8   7      307.00      279.95      7.99 o 
   1   8   7      494.20      488.49     16.09 o 
   2   8   7      363.82      341.72     15.36 o 
   3   8   7      258.34      284.44     15.12 o 
   4   8   7       77.60       62.60      9.87 o 
   5   8   7       67.63       70.44      9.82 o 
  -8   9   7      227.29      234.04     27.60 o 
  -7   9   7      211.23      241.61     23.16 o 
  -6   9   7      422.39      458.18     19.53 o 
  -5   9   7      255.24      258.74     15.34 o 
  -4   9   7      379.34      416.73     22.71 o 
  -3   9   7      462.44      480.23     14.56 o 
  -2   9   7     1795.12     1801.93     29.83 o 
  -1   9   7       31.47       29.46      3.37 o 
   0   9   7     1845.60     1813.16     33.22 o 
   1   9   7      286.36      259.79     10.72 o 
   2   9   7      640.39      654.41     31.59 o 
   3   9   7       42.50       37.17      9.39 o 
   4   9   7      127.87      142.50     12.44 o 
   5   9   7        1.45       -4.79      6.43 o 
  -8  10   7       34.46       34.74      8.50 o 
  -7  10   7        0.42        4.44      7.67 o 
  -6  10   7       22.25       13.56      7.00 o 
  -5  10   7      256.41      203.61     17.06 o 
  -4  10   7      111.24      104.61      7.97 o 
  -3  10   7       18.79       18.24      3.61 o 
  -2  10   7       16.93       17.99      4.46 o 
  -1  10   7       24.41       14.16      3.33 o 
   0  10   7       14.40        9.35      3.99 o 
   1  10   7      124.79      132.87      8.40 o 
   2  10   7      148.53      139.50     11.15 o 
   3  10   7        5.63       -0.64      5.63 o 
   4  10   7        0.30        3.84      6.21 o 
   5  10   7        6.00        5.83      8.34 o 
  -7  11   7       15.50       12.81     11.83 o 
  -6  11   7       22.85       16.10      7.40 o 
  -5  11   7      349.26      323.33     28.12 o 
  -4  11   7      176.68      175.01     12.79 o 
  -3  11   7      846.26      814.16     17.43 o 
  -2  11   7       10.66        3.87      3.12 o 
  -1  11   7     1094.93     1153.62     21.20 o 
   0  11   7        1.85        0.81      3.01 o 
   1  11   7      652.49      639.42     20.67 o 
   2  11   7        5.61       -1.14      5.43 o 
   3  11   7      177.30      170.40     13.66 o 
   4  11   7       18.54       10.58      6.78 o 
  -7  12   7      171.41      171.44     20.20 o 
  -6  12   7       20.14       20.63      9.77 o 
  -5  12   7        3.21       -1.70      5.54 o 
  -4  12   7        2.40        0.61      5.22 o 
  -3  12   7        3.11        5.22      4.07 o 
  -2  12   7       33.81       27.48      4.72 o 
  -1  12   7       86.96       92.99      5.46 o 
   0  12   7        0.94        3.30      3.08 o 
   1  12   7        6.74        6.41      5.23 o 
   2  12   7       19.70       23.98      6.83 o 
   3  12   7        9.77       10.76      6.43 o 
   4  12   7       10.81       12.56      7.35 o 
  -7  13   7        0.99        8.83      9.39 o 
  -6  13   7      472.26      509.95     22.72 o 
  -5  13   7       76.01       70.63      9.85 o 
  -4  13   7       99.79      114.84     14.76 o 
  -3  13   7        1.96       -1.05      3.57 o 
  -2  13   7     1950.86     1933.04     32.58 o 
  -1  13   7        7.94       11.58      3.05 o 
   0  13   7     1293.89     1321.81     34.57 o 
   1  13   7       20.56       23.15      6.34 o 
   2  13   7      583.83      593.57     21.61 o 
   3  13   7        0.09       -2.60      5.94 o 
   4  13   7      187.59      192.22     17.41 o 
  -7  14   7      275.13      300.67     34.49 o 
  -6  14   7        1.16       -0.93      6.78 o 
  -5  14   7      387.86      422.93     24.65 o 
  -4  14   7       27.52       10.51      6.19 o 
  -3  14   7      724.97      750.03     19.91 o 
  -2  14   7      100.03       91.01      7.37 o 
  -1  14   7     1409.26     1429.64     26.12 o 
   0  14   7        0.13       -0.90      4.13 o 
   1  14   7      543.75      579.42     20.37 o 
   2  14   7        1.49        0.19      5.46 o 
   3  14   7      278.83      308.91     35.18 o 
  -6  15   7       94.88      118.75     20.33 o 
  -5  15   7       21.23       25.83     10.73 o 
  -4  15   7      146.38      152.96     12.49 o 
  -3  15   7      138.68      118.67      8.96 o 
  -2  15   7      220.12      260.44     11.51 o 
  -1  15   7       14.59       18.33      4.79 o 
   0  15   7      103.42      131.47      8.80 o 
   1  15   7        0.01        0.47      6.59 o 
   2  15   7       30.25       53.66      8.64 o 
   3  15   7        1.18        4.69      7.00 o 
  -6  16   7       14.25        0.94      7.76 o 
  -5  16   7        0.23        4.08      6.52 o 
  -4  16   7        0.14       -5.06      5.63 o 
  -3  16   7        4.64       -2.92      4.11 o 
  -2  16   7        2.02        4.54      5.18 o 
  -1  16   7        0.13        8.21      5.12 o 
   0  16   7       94.61       86.27      7.67 o 
   1  16   7        6.20        5.66      5.43 o 
   2  16   7        3.01        1.74      6.00 o 
   3  16   7        5.14        2.00      6.95 o 
  -5  17   7        7.81       15.86      7.88 o 
  -4  17   7       40.45       56.30      9.28 o 
  -3  17   7        0.04        0.63      4.58 o 
  -2  17   7      101.73       91.60     11.14 o 
  -1  17   7        5.91        6.10      5.43 o 
   0  17   7       15.71       11.97      4.90 o 
   1  17   7        0.06       -7.59      5.06 o 
   2  17   7       30.12       31.94      7.75 o 
  -5  18   7      353.21      379.81     20.65 o 
  -4  18   7       28.62       23.86      7.53 o 
  -3  18   7      320.17      359.59     17.33 o 
  -2  18   7        5.80        4.96      5.86 o 
  -1  18   7      392.80      407.77     17.23 o 
   0  18   7        4.52        3.72      5.10 o 
   1  18   7      163.15      158.31     16.12 o 
   2  18   7        0.50        7.17      6.64 o 
  -4  19   7      304.26      302.79     22.97 o 
  -3  19   7        1.22       -1.56      5.63 o 
  -2  19   7      228.86      236.22     15.28 o 
  -1  19   7        0.21        3.52      5.48 o 
   0  19   7      138.37      140.72     24.91 o 
   1  19   7        2.83       -1.18      8.38 o 
  -3  20   7      129.87      144.40     12.28 o 
  -2  20   7        8.41        0.17      6.00 o 
  -1  20   7      162.38      163.22     13.09 o 
   0  20   7        0.18        1.29      5.80 o 
  -8   0   8      333.98      357.79     21.47 o 
  -7   0   8      101.46       81.30     26.12 o 
  -6   0   8      291.62      292.92     25.62 o 
  -5   0   8       41.28       47.14      8.69 o 
  -4   0   8      613.43      605.07     23.28 o 
  -3   0   8        4.75        1.48      9.36 o 
  -2   0   8     1517.40     1382.02     61.10 o 
  -1   0   8      431.14      424.87     13.06 o 
   0   0   8     1122.74     1119.01     45.83 o 
   1   0   8       30.67       31.12      6.97 o 
   2   0   8       96.62      106.48     11.48 o 
   3   0   8       39.89       39.46      8.69 o 
   4   0   8       60.24       56.84     10.79 o 
   5   0   8       38.38       47.48     21.19 o 
  -8   1   8       76.83       80.99      9.09 o 
  -7   1   8      223.49      225.20     12.89 o 
  -6   1   8       91.19       93.99      8.32 o 
  -5   1   8      104.53       99.43      7.73 o 
  -4   1   8        2.57       -3.61      3.06 o 
  -3   1   8      350.80      334.83     10.91 o 
  -2   1   8      239.56      246.79      9.36 o 
  -1   1   8      444.79      467.16     10.64 o 
   0   1   8      233.47      246.90      9.82 o 
   1   1   8      245.28      260.62     10.38 o 
   2   1   8      112.11      114.75      8.33 o 
   3   1   8        8.11       17.17      5.39 o 
   4   1   8       26.34       35.37      6.81 o 
   5   1   8       38.39       41.03      7.58 o 
  -8   2   8       88.03       79.21      9.09 o 
  -7   2   8      179.15      166.43     11.16 o 
  -6   2   8       40.48       37.38      5.99 o 
  -5   2   8        5.44        9.08      4.16 o 
  -4   2   8      217.62      211.71      9.98 o 
  -3   2   8       26.40       20.22      3.80 o 
  -2   2   8       61.81       50.73      5.04 o 
  -1   2   8       41.39       43.21      3.47 o 
   0   2   8      180.74      187.17      9.39 o 
   1   2   8       43.41       41.47      5.16 o 
   2   2   8        1.89        1.91      3.67 o 
   3   2   8        0.12       -0.52      4.17 o 
   4   2   8        7.17        7.62      5.71 o 
   5   2   8        6.88       12.31      6.24 o 
  -8   3   8        1.60        4.21      5.71 o 
  -7   3   8       14.47       14.10      8.39 o 
  -6   3   8       27.95       39.06      6.72 o 
  -5   3   8        1.10        2.62      3.71 o 
  -4   3   8        0.08        3.20      3.50 o 
  -3   3   8        0.73        0.22      3.06 o 
  -2   3   8      293.29      332.21     10.43 o 
  -1   3   8        3.64        4.90      2.33 o 
   0   3   8       68.62       70.61      5.61 o 
   1   3   8       62.34       56.51      5.61 o 
   2   3   8       43.96       46.16      5.99 o 
   3   3   8        4.93        3.92      4.70 o 
   4   3   8       28.28       18.94      6.38 o 
   5   3   8       20.81       27.96      8.07 o 
  -8   4   8      109.34       99.84     11.92 o 
  -7   4   8       46.95       44.87     14.79 o 
  -6   4   8      260.15      256.43     14.23 o 
  -5   4   8       77.85       77.62      7.20 o 
  -4   4   8      631.60      616.05     16.39 o 
  -3   4   8       98.55       82.45      6.47 o 
  -2   4   8      661.77      600.92     15.02 o 
  -1   4   8      306.42      304.45      7.66 o 
   0   4   8      696.47      671.86     16.09 o 
   1   4   8        0.69        0.99      3.56 o 
   2   4   8      234.42      267.78     11.66 o 
   3   4   8       27.39       18.40      5.65 o 
   4   4   8       54.64       63.63      7.98 o 
   5   4   8        1.12        3.66      7.10 o 
  -8   5   8       68.74       58.22     10.15 o 
  -7   5   8      224.27      241.35     12.83 o 
  -6   5   8       97.64      105.90      8.61 o 
  -5   5   8      304.75      296.81     11.90 o 
  -4   5   8      140.51      146.38      8.68 o 
  -3   5   8       67.98       61.15      8.54 o 
  -2   5   8      164.24      179.93      8.25 o 
  -1   5   8       99.88      107.91      6.64 o 
   0   5   8      175.17      165.16     15.22 o 
   1   5   8       28.03       34.36      4.89 o 
   2   5   8      183.22      181.20     10.47 o 
   3   5   8        1.27        8.83      5.00 o 
   4   5   8      138.54      144.11     12.84 o 
   5   5   8        0.59        1.66      6.95 o 
  -8   6   8      105.12      144.59     14.41 o 
  -7   6   8      591.23      559.23     22.38 o 
  -6   6   8      181.61      204.58     11.41 o 
  -5   6   8      641.96      625.05     17.60 o 
  -4   6   8      347.95      358.31     12.18 o 
  -3   6   8     2523.57     2519.64     44.07 o 
  -2   6   8       92.21       86.11      6.38 o 
  -1   6   8      723.74      676.09     14.62 o 
   0   6   8     1118.97     1166.72     28.06 o 
   1   6   8     1397.07     1394.01     28.39 o 
   2   6   8      370.16      384.06     13.48 o 
   3   6   8      489.12      475.89     16.18 o 
   4   6   8      131.30      139.81     12.98 o 
  -8   7   8       92.27       81.26     11.74 o 
  -7   7   8      686.53      663.61     33.99 o 
  -6   7   8      258.86      300.55     13.34 o 
  -5   7   8     1227.73     1256.86     36.30 o 
  -4   7   8      246.56      252.60     20.43 o 
  -3   7   8     1783.85     1736.30     33.10 o 
  -2   7   8       22.63       17.51      4.72 o 
  -1   7   8     2292.01     2279.31     35.69 o 
   0   7   8       54.83       54.37      5.65 o 
   1   7   8     1775.21     1817.77     34.79 o 
   2   7   8       29.98       31.89      7.68 o 
   3   7   8      296.06      301.70     18.09 o 
   4   7   8        4.61       -2.42      6.05 o 
  -8   8   8        5.06        2.85      7.53 o 
  -7   8   8      155.03      132.63     13.22 o 
  -6   8   8       12.49       16.92     11.58 o 
  -5   8   8      226.33      212.80     15.34 o 
  -4   8   8       20.30       16.46      4.61 o 
  -3   8   8       99.72       83.92      6.74 o 
  -2   8   8        3.23       -0.89      2.56 o 
  -1   8   8      209.61      226.54      8.69 o 
   0   8   8       38.03       34.78      5.11 o 
   1   8   8        0.03        2.22      4.02 o 
   2   8   8       36.37       23.58      6.52 o 
   3   8   8        5.86       13.31      6.21 o 
   4   8   8        1.41       -1.41      8.70 o 
  -8   9   8        0.07        9.22      7.76 o 
  -7   9   8       54.40       58.31      9.71 o 
  -6   9   8       12.33       10.96     11.18 o 
  -5   9   8        0.50       -2.96      5.29 o 
  -4   9   8       21.05       12.98      4.27 o 
  -3   9   8       31.57       29.93      5.05 o 
  -2   9   8       65.97       55.66      5.57 o 
  -1   9   8        4.61        4.88      3.05 o 
   0   9   8      313.34      292.49     11.10 o 
   1   9   8       32.99       34.58      5.57 o 
   2   9   8       60.61       56.94     10.04 o 
   3   9   8       10.46        0.90      7.57 o 
   4   9   8       60.08       54.82      8.96 o 
  -7  10   8        2.11        7.74      7.15 o 
  -6  10   8      523.29      542.60     32.16 o 
  -5  10   8       10.36       10.84      7.67 o 
  -4  10   8       91.57      109.55      8.57 o 
  -3  10   8        9.95       10.65      4.26 o 
  -2  10   8      697.84      702.94     16.01 o 
  -1  10   8       35.43       45.35      4.90 o 
   0  10   8      602.90      620.41     16.72 o 
   1  10   8       77.76       66.90      6.71 o 
   2  10   8      224.14      225.37     14.95 o 
   3  10   8       45.72       57.12      9.47 o 
   4  10   8       39.94       33.92      9.01 o 
  -7  11   8      337.88      322.90     25.62 o 
  -6  11   8      203.82      202.46     18.46 o 
  -5  11   8      266.82      298.99     17.79 o 
  -4  11   8      283.78      306.62     16.70 o 
  -3  11   8      597.20      629.31     17.78 o 
  -2  11   8      496.58      555.43     14.00 o 
  -1  11   8     1793.57     1845.47     31.28 o 
   0  11   8      331.24      329.49     28.73 o 
   1  11   8     1257.02     1247.31     32.81 o 
   2  11   8      305.81      328.25     18.10 o 
   3  11   8      339.02      389.14     18.93 o 
   4  11   8       35.78       40.69      9.47 o 
  -7  12   8        1.67        3.14      7.29 o 
  -6  12   8       46.77       55.29      9.79 o 
  -5  12   8        5.46        4.25      6.90 o 
  -4  12   8       31.18       18.24      6.34 o 
  -3  12   8        0.45        2.25      3.90 o 
  -2  12   8       54.14       74.72      6.12 o 
  -1  12   8       98.08      113.67      7.13 o 
   0  12   8       29.15       51.81      9.39 o 
   1  12   8      186.41      181.40     16.37 o 
   2  12   8       12.38       23.30      7.10 o 
   3  12   8      131.78      131.84     12.89 o 
  -6  13   8       11.54        8.15      7.49 o 
  -5  13   8        0.53        1.88      6.05 o 
  -4  13   8        9.97       -0.77      5.35 o 
  -3  13   8        8.32        7.28      5.22 o 
  -2  13   8       32.12       29.90      4.67 o 
  -1  13   8        9.69       15.96      4.58 o 
   0  13   8        0.13       -1.74      4.59 o 
   1  13   8        6.10        0.08      4.90 o 
   2  13   8        2.47        9.08      6.21 o 
   3  13   8        5.34        0.62      7.00 o 
  -6  14   8      138.56      118.72     13.06 o 
  -5  14   8        4.67        8.09      6.62 o 
  -4  14   8        1.12       -7.15      4.77 o 
  -3  14   8       16.13       19.05      6.21 o 
  -2  14   8       56.76       52.22      5.44 o 
  -1  14   8       21.57       27.09      6.43 o 
   0  14   8        9.93       20.65      7.99 o 
   1  14   8        0.12       -0.91      5.22 o 
   2  14   8       15.53       12.02      7.15 o 
   3  14   8       23.37       28.51      8.14 o 
  -6  15   8        7.95       19.81      8.43 o 
  -5  15   8      229.99      271.38     26.10 o 
  -4  15   8       69.15       60.40      8.96 o 
  -3  15   8       81.04       88.14     10.04 o 
  -2  15   8       65.97       77.45      7.44 o 
  -1  15   8      199.17      190.58     18.50 o 
   0  15   8       26.88       32.03      9.06 o 
   1  15   8       82.69       91.95      9.97 o 
   2  15   8       53.15       47.67      9.44 o 
  -5  16   8      109.28      104.19     12.30 o 
  -4  16   8      270.29      291.99     32.46 o 
  -3  16   8       90.85      120.20     11.15 o 
  -2  16   8      388.26      414.96     28.10 o 
  -1  16   8       94.10       74.36     14.29 o 
   0  16   8      219.49      217.14     32.03 o 
   1  16   8       38.57       43.81      8.25 o 
   2  16   8      134.80      132.72     12.85 o 
  -5  17   8      151.12      157.59     14.58 o 
  -4  17   8       48.64       53.67      9.47 o 
  -3  17   8      165.12      159.48     16.37 o 
  -2  17   8       38.10       54.55     12.16 o 
  -1  17   8      196.08      221.29     18.12 o 
   0  17   8       67.14       79.60     12.32 o 
   1  17   8       73.52       74.64      9.84 o 
  -4  18   8       58.17       83.22     10.44 o 
  -3  18   8       16.26       19.41     10.35 o 
  -2  18   8       87.62      125.44     11.72 o 
  -1  18   8       29.68       28.18     10.84 o 
   0  18   8      103.13      122.21     20.70 o 
  -2  19   8        0.09       -1.30      6.05 o 
  -1  19   8        1.48       -0.73      7.99 o 
  -8   1   9       33.11       26.59      6.99 o 
  -7   1   9       92.26      106.44      9.62 o 
  -6   1   9       14.18       10.99      4.76 o 
  -5   1   9      165.68      160.76     11.38 o 
  -4   1   9        8.35       11.16      4.00 o 
  -3   1   9       35.16       28.07      4.54 o 
  -2   1   9       56.38       60.28      5.60 o 
  -1   1   9      538.49      503.46     33.51 o 
   0   1   9       36.97       37.57      5.16 o 
   1   1   9      119.99      110.01      8.07 o 
   2   1   9       18.04       13.64      5.04 o 
   3   1   9       59.59       74.51      8.22 o 
   4   1   9        2.75        6.57      7.11 o 
  -8   2   9       98.86      104.79      9.98 o 
  -7   2   9       88.98       72.33      8.43 o 
  -6   2   9      163.81      162.48     14.04 o 
  -5   2   9       85.78       97.11      7.94 o 
  -4   2   9      120.88      111.42      8.02 o 
  -3   2   9       31.80       38.88      5.04 o 
  -2   2   9      221.53      235.54      9.67 o 
  -1   2   9       79.29       66.17      8.36 o 
   0   2   9      509.69      516.79     14.52 o 
   1   2   9       67.88       67.23      6.89 o 
   2   2   9      105.24      116.45      8.69 o 
   3   2   9        4.49       -1.28      4.79 o 
   4   2   9       40.79       43.86      7.62 o 
  -8   3   9      152.39      148.53     11.44 o 
  -7   3   9      473.91      471.17     16.99 o 
  -6   3   9      101.17      102.68     15.51 o 
  -5   3   9      342.88      393.06     24.18 o 
  -4   3   9      269.09      279.89     11.44 o 
  -3   3   9      381.51      376.57     12.38 o 
  -2   3   9       11.36        5.43      3.40 o 
  -1   3   9      356.91      361.32     29.57 o 
   0   3   9      161.88      138.92      8.20 o 
   1   3   9      438.42      454.26     14.51 o 
   2   3   9        0.42       -2.37      4.11 o 
   3   3   9      150.50      163.66     11.19 o 
   4   3   9        0.76       -4.41      5.59 o 
  -8   4   9      179.93      168.04     16.38 o 
  -7   4   9       79.26       71.56      8.49 o 
  -6   4   9      796.64      794.11     21.52 o 
  -5   4   9      161.18      156.84      9.90 o 
  -4   4   9      719.36      736.83     19.09 o 
  -3   4   9      243.60      226.49     10.00 o 
  -2   4   9      684.83      676.30     16.86 o 
  -1   4   9      302.76      318.42     24.15 o 
   0   4   9      376.81      384.96     12.53 o 
   1   4   9      317.34      306.53     11.75 o 
   2   4   9      341.47      336.34     13.40 o 
   3   4   9       99.91      123.29     17.21 o 
   4   4   9      129.90      140.10     13.02 o 
  -8   5   9       74.95       73.43     10.69 o 
  -7   5   9       45.86       30.11      6.36 o 
  -6   5   9      233.12      233.97     12.12 o 
  -5   5   9       18.15       18.99      4.98 o 
  -4   5   9      479.35      471.15     17.08 o 
  -3   5   9        2.86        2.50      3.67 o 
  -2   5   9      135.04      116.81      7.63 o 
  -1   5   9      520.28      531.31     34.99 o 
   0   5   9      326.20      346.57     14.23 o 
   1   5   9       59.31       67.52      6.62 o 
   2   5   9       49.50       54.61      8.25 o 
   3   5   9       45.67       37.51      8.82 o 
   4   5   9       10.42       19.89      8.07 o 
  -8   6   9       98.07       95.00     12.02 o 
  -7   6   9       19.94       11.48      7.19 o 
  -6   6   9      356.41      340.34     14.10 o 
  -5   6   9       73.53       76.15      7.38 o 
  -4   6   9      365.04      357.96     12.94 o 
  -3   6   9      241.97      251.12     10.51 o 
  -2   6   9      326.75      324.71     11.32 o 
  -1   6   9      302.36      270.36     18.73 o 
   0   6   9      408.59      384.22     14.95 o 
   1   6   9      180.68      170.13      9.95 o 
   2   6   9       40.85       52.39      6.71 o 
   3   6   9       65.73       72.68      9.40 o 
   4   6   9       15.80       24.07      7.76 o 
  -7   7   9      100.88       96.78     11.29 o 
  -6   7   9      204.93      220.94     11.87 o 
  -5   7   9       93.83      111.68     14.03 o 
  -4   7   9      351.53      355.22     13.04 o 
  -3   7   9       39.42       47.66      5.88 o 
  -2   7   9       74.13       66.90      6.40 o 
  -1   7   9        1.81       -3.94      4.88 o 
   0   7   9      212.94      216.43     11.71 o 
   1   7   9       52.04       46.90     13.15 o 
   2   7   9       18.12       26.77      5.83 o 
   3   7   9       21.46       33.21      7.83 o 
   4   7   9        3.59       -3.22      6.62 o 
  -7   8   9       47.20       45.80      9.40 o 
  -6   8   9      336.04      309.69     22.94 o 
  -5   8   9       57.86       70.17      7.31 o 
  -4   8   9      379.54      388.98     13.62 o 
  -3   8   9        2.48       -1.42      4.31 o 
  -2   8   9      422.75      438.63     14.01 o 
  -1   8   9       42.71       42.36      7.67 o 
   0   8   9      242.91      238.10     12.61 o 
   1   8   9      144.61      152.59      9.71 o 
   2   8   9      290.70      283.82     20.55 o 
   3   8   9       34.21       45.98      8.77 o 
  -7   9   9      161.90      155.51     14.03 o 
  -6   9   9      169.63      149.94     12.89 o 
  -5   9   9      371.01      420.77     18.64 o 
  -4   9   9       18.90       16.89      5.46 o 
  -3   9   9      585.73      625.95     20.80 o 
  -2   9   9       38.25       45.81      9.67 o 
  -1   9   9      218.84      219.38     14.59 o 
   0   9   9      224.42      271.72     13.56 o 
   1   9   9      187.53      195.12     11.17 o 
   2   9   9      141.50      163.67     15.78 o 
   3   9   9       98.13      101.24     11.95 o 
  -7  10   9       13.82       19.16      8.33 o 
  -6  10   9        0.77       -4.96      6.05 o 
  -5  10   9       22.94       16.15      8.87 o 
  -4  10   9       63.20       72.08      7.34 o 
  -3  10   9       57.38       43.17      6.21 o 
  -2  10   9       49.33       39.53     12.06 o 
  -1  10   9        0.24       -3.94      4.15 o 
   0  10   9       47.01       33.14      7.81 o 
   1  10   9       11.31       18.13      6.21 o 
   2  10   9      140.66      116.79     11.35 o 
   3  10   9        0.52        1.91      6.38 o 
  -7  11   9       16.29       15.08      9.39 o 
  -6  11   9        0.02       -8.70      5.80 o 
  -5  11   9       26.02       23.35      7.38 o 
  -4  11   9       50.76       27.16     12.21 o 
  -3  11   9       60.58       73.90      7.46 o 
  -2  11   9       74.02       64.70      7.54 o 
  -1  11   9        0.04       -0.39      4.06 o 
   0  11   9      159.64      149.60     11.12 o 
   1  11   9        4.74       13.17      7.57 o 
   2  11   9       31.21       15.09      6.95 o 
   3  11   9        0.99        2.49      7.00 o 
  -6  12   9       49.82       57.30      9.92 o 
  -5  12   9       86.54       78.98     12.05 o 
  -4  12   9       69.58       76.12      9.56 o 
  -3  12   9       25.75       26.62      5.53 o 
  -2  12   9      171.74      180.82     10.39 o 
  -1  12   9       49.51       52.42     15.61 o 
   0  12   9       41.60       56.61     10.38 o 
   1  12   9       42.10       53.22     10.45 o 
   2  12   9        8.88       26.80      7.57 o 
  -6  13   9      236.27      205.82     16.18 o 
  -5  13   9      216.96      210.71     15.84 o 
  -4  13   9       33.69       40.42      8.60 o 
  -3  13   9      200.69      204.19     15.61 o 
  -2  13   9      163.35      163.02     10.20 o 
  -1  13   9      470.30      488.36     17.98 o 
   0  13   9       56.49       51.33      9.76 o 
   1  13   9      115.09      131.50     14.97 o 
   2  13   9      121.94      129.44     22.69 o 
  -5  14   9       93.22       87.82     18.84 o 
  -4  14   9      302.72      288.73     17.47 o 
  -3  14   9       65.36       62.60      8.55 o 
  -2  14   9      351.59      369.08     15.87 o 
  -1  14   9      134.32      169.14     15.33 o 
   0  14   9      319.41      368.14     24.15 o 
   1  14   9       52.39       44.78     15.77 o 
   2  14   9      153.96      147.00     13.16 o 
  -5  15   9      191.80      197.21     15.61 o 
  -4  15   9       18.57       26.52      7.40 o 
  -3  15   9      134.68      150.70     14.84 o 
  -2  15   9       42.69       46.32     14.78 o 
  -1  15   9      159.44      190.95     16.68 o 
   0  15   9       37.89       41.58     10.38 o 
   1  15   9      100.94      119.66     15.67 o 
  -4  16   9        0.13      -10.87      9.52 o 
  -3  16   9        8.83        7.57      5.94 o 
  -2  16   9        0.34       -4.93      9.86 o 
  -1  16   9        5.96        3.94     11.83 o 
   0  16   9        4.92        2.49      7.99 o 
  -3  17   9       41.02       47.93     10.79 o 
  -2  17   9        4.88       -8.87      9.86 o 
  -1  17   9       18.98        9.86     10.84 o 
  -8   0  10      181.19      165.92     34.99 o 
  -7   0  10      266.24      246.59     21.68 o 
  -6   0  10        8.51       -1.09      7.88 o 
  -5   0  10      456.35      439.59     21.30 o 
  -4   0  10       13.74       18.09      8.38 o 
  -3   0  10      338.59      340.47     17.38 o 
  -2   0  10       11.66       14.78      7.88 o 
  -1   0  10      649.14      633.72     33.51 o 
   0   0  10        0.11        0.99      7.88 o 
   1   0  10      473.25      462.26     21.60 o 
   2   0  10        0.69        4.44      6.97 o 
   3   0  10      149.57      157.66     16.37 o 
  -8   1  10      180.40      175.32     12.29 o 
  -7   1  10       19.87       18.75      8.12 o 
  -6   1  10      403.92      396.61     15.22 o 
  -5   1  10       43.27       44.98      6.24 o 
  -4   1  10      511.39      523.50     17.21 o 
  -3   1  10       19.29       14.90      4.29 o 
  -2   1  10      219.67      211.15     31.54 o 
  -1   1  10       14.34        9.51      5.91 o 
   0   1  10      447.26      405.56     19.51 o 
   1   1  10        7.52        2.07      4.54 o 
   2   1  10      151.39      137.87     10.06 o 
   3   1  10        0.04       -1.53      5.16 o 
  -7   2  10       60.01       52.14      7.44 o 
  -6   2  10       35.74       35.30      6.26 o 
  -5   2  10       20.70       15.83      5.05 o 
  -4   2  10        1.66        5.40      4.29 o 
  -3   2  10       86.18       79.89      6.87 o 
  -2   2  10       20.54       20.20      6.27 o 
  -1   2  10        5.02        1.97      5.58 o 
   0   2  10        0.00        5.42      5.58 o 
   1   2  10       31.40       47.91     10.36 o 
   2   2  10        1.30       -0.42      4.84 o 
   3   2  10        9.04        3.48      5.88 o 
  -7   3  10        8.55        5.51      5.39 o 
  -6   3  10      182.37      177.74     11.35 o 
  -5   3  10       14.00        9.30      4.74 o 
  -4   3  10      563.64      515.61     15.92 o 
  -3   3  10        4.94        6.76      3.97 o 
  -2   3  10      220.33      184.36     13.58 o 
  -1   3  10      154.65      145.37     12.54 o 
   0   3  10      563.92      550.56     41.39 o 
   1   3  10       99.08       98.73      9.85 o 
   2   3  10      127.81      131.38     11.61 o 
   3   3  10       11.39       16.26      6.41 o 
  -7   4  10      126.35      122.26     10.18 o 
  -6   4  10       15.00       14.98      5.60 o 
  -5   4  10      496.74      503.27     16.39 o 
  -4   4  10       13.04       11.94      4.61 o 
  -3   4  10      172.60      162.40      9.56 o 
  -2   4  10       10.23        3.55      5.19 o 
  -1   4  10      235.20      221.63     15.67 o 
   0   4  10      100.91       93.82     11.09 o 
   1   4  10      258.38      249.10     14.77 o 
   2   4  10       27.62       22.27      5.65 o 
   3   4  10       58.14       86.64      9.21 o 
  -7   5  10       43.07       50.36      7.41 o 
  -6   5  10      451.18      452.39     16.11 o 
  -5   5  10       53.18       50.91      7.64 o 
  -4   5  10      309.80      330.97     21.20 o 
  -3   5  10       69.86       70.40      6.77 o 
  -2   5  10       32.11       35.04      7.29 o 
  -1   5  10       33.53       33.54      7.67 o 
   0   5  10       27.32       22.47      6.87 o 
   1   5  10       61.21       52.88      9.44 o 
   2   5  10       37.80       56.80      7.20 o 
   3   5  10        1.20       -2.85      5.47 o 
  -7   6  10      246.52      271.29     18.00 o 
  -6   6  10        7.96        7.25      5.00 o 
  -5   6  10      560.42      604.76     20.94 o 
  -4   6  10        3.55       -0.52      4.00 o 
  -3   6  10      715.23      765.18     19.68 o 
  -2   6  10      152.55      146.77     12.88 o 
  -1   6  10      166.50      165.92     19.71 o 
   0   6  10        0.13       -3.02      5.19 o 
   1   6  10      386.87      425.85     29.29 o 
   2   6  10        4.20       -6.75      4.50 o 
   3   6  10      143.41      177.75     23.15 o 
  -7   7  10        0.12        0.93      6.58 o 
  -6   7  10      208.02      226.00     14.23 o 
  -5   7  10       19.92       14.95      5.50 o 
  -4   7  10      443.64      465.87     15.26 o 
  -3   7  10       34.53       32.09      5.41 o 
  -2   7  10      378.98      408.99     23.16 o 
  -1   7  10        6.31        5.69     10.84 o 
   0   7  10      111.24      140.21     13.47 o 
   1   7  10        8.20        5.90      5.35 o 
   2   7  10      160.10      169.19     11.25 o 
   3   7  10        2.59        0.16      6.64 o 
  -7   8  10        0.39       -2.41      6.62 o 
  -6   8  10       44.83       41.58      8.71 o 
  -5   8  10        2.75       -4.85      4.50 o 
  -4   8  10        3.90       11.92      5.00 o 
  -3   8  10       25.04       23.82      5.25 o 
  -2   8  10       12.81       18.62      6.59 o 
  -1   8  10        2.18        1.05      5.19 o 
   0   8  10        0.77        6.35      6.16 o 
   1   8  10        1.35        3.61      5.69 o 
   2   8  10        0.04       -0.99      7.67 o 
  -7   9  10        1.59        7.05      7.00 o 
  -6   9  10      103.19       97.60     11.51 o 
  -5   9  10       12.64        8.88      5.31 o 
  -4   9  10       15.21       20.26      6.34 o 
  -3   9  10       13.52       21.66      5.44 o 
  -2   9  10       79.86       69.52      9.76 o 
  -1   9  10       45.35       43.46     16.26 o 
   0   9  10       33.43       25.24     11.33 o 
   1   9  10       10.81        3.70      5.80 o 
   2   9  10       21.72       28.41     10.09 o 
  -6  10  10        8.34        3.27      6.34 o 
  -5  10  10      332.30      326.22     32.52 o 
  -4  10  10        2.99        3.27      4.74 o 
  -3  10  10      355.72      369.71     14.21 o 
  -2  10  10        2.69        4.93      6.27 o 
  -1  10  10      434.44      438.48     28.58 o 
   0  10  10        3.30       10.59      6.87 o 
   1  10  10      105.62      107.20     33.02 o 
   2  10  10       17.60       30.29     10.38 o 
  -6  11  10      142.57      142.18     14.06 o 
  -5  11  10       17.72       11.90      7.28 o 
  -4  11  10      251.81      286.02     15.93 o 
  -3  11  10       29.19       17.33      5.47 o 
  -2  11  10      340.11      321.07     23.65 o 
  -1  11  10       25.15       11.09      6.87 o 
   0  11  10      200.70      228.65     26.61 o 
   1  11  10        4.78        3.73      7.99 o 
  -6  12  10        0.05       -5.16      6.91 o 
  -5  12  10      270.14      239.07     16.76 o 
  -4  12  10        0.22        2.78      6.05 o 
  -3  12  10      330.84      341.20     20.34 o 
  -2  12  10        0.76       -3.08      5.45 o 
  -1  12  10      243.06      241.40     25.62 o 
   0  12  10        0.81        0.00      8.87 o 
   1  12  10       66.66       56.63     11.48 o 
  -5  13  10       16.39        7.65      7.10 o 
  -4  13  10       43.91       41.33      8.38 o 
  -3  13  10        1.96       14.64      7.39 o 
  -2  13  10       17.66       14.73      6.87 o 
  -1  13  10        6.20       18.73     11.83 o 
   0  13  10       13.44        1.97     10.84 o 
   1  13  10        5.89       -6.71      7.29 o 
  -4  14  10        4.56        3.27      8.44 o 
  -3  14  10       49.30       51.46     10.65 o 
  -2  14  10        0.12        1.20      6.16 o 
  -1  14  10       74.25      107.43     18.73 o 
   0  14  10       10.41       21.68     12.81 o 
  -4  15  10      139.02      115.04     17.82 o 
  -3  15  10       14.92       18.73     17.25 o 
  -1  15  10       18.96       26.61     13.80 o 
  -7   1  11       47.41       56.00      8.19 o 
  -6   1  11       10.52        8.39      5.18 o 
  -5   1  11      122.96      110.87      8.93 o 
  -4   1  11       23.92       29.08      8.11 o 
  -3   1  11       72.66       61.50      9.06 o 
  -2   1  11       61.17       58.71      8.69 o 
  -1   1  11       12.83        6.90      6.27 o 
   0   1  11        3.53       -0.22      6.16 o 
   1   1  11       49.46       35.52      9.39 o 
   2   1  11        0.13        5.91      7.67 o 
  -7   2  11        2.51       -0.64      5.16 o 
  -6   2  11      113.78      121.87      9.65 o 
  -5   2  11       19.58       16.95      6.12 o 
  -4   2  11      425.17      436.53     14.68 o 
  -3   2  11      175.22      156.47     13.24 o 
  -2   2  11       11.56       20.70      6.97 o 
  -1   2  11       72.25       50.65     11.33 o 
   0   2  11      121.62      137.20     13.58 o 
   1   2  11       20.59       23.16      8.36 o 
   2   2  11       43.76       59.53     11.48 o 
  -7   3  11      234.61      222.99     17.43 o 
  -6   3  11       26.29       31.36      6.57 o 
  -5   3  11      656.32      625.86     19.63 o 
  -4   3  11        9.12       11.28      4.84 o 
  -3   3  11      632.84      674.00     25.43 o 
  -2   3  11       61.48       70.74     16.75 o 
  -1   3  11      156.25      180.44     14.97 o 
   0   3  11        5.20        6.50      6.87 o 
   1   3  11      193.71      210.10     17.38 o 
   2   3  11        8.62       13.31      8.36 o 
  -7   4  11       84.22       78.06      8.73 o 
  -6   4  11      139.51      138.03     10.48 o 
  -5   4  11      118.74      115.21      9.11 o 
  -4   4  11      305.80      323.71     19.77 o 
  -3   4  11      127.05      107.95     11.48 o 
  -2   4  11      348.85      357.60     21.68 o 
  -1   4  11      214.10      185.58     15.28 o 
   0   4  11      155.67      153.38     14.63 o 
   1   4  11       65.08       51.59     10.38 o 
   2   4  11      171.61      176.29     30.06 o 
  -7   5  11        0.14        1.79      5.78 o 
  -6   5  11        8.27        9.98      5.39 o 
  -5   5  11        6.98        4.92      4.88 o 
  -4   5  11        0.31       -2.61      4.50 o 
  -3   5  11       16.65       29.57      7.67 o 
  -2   5  11       36.48       35.05      8.36 o 
  -1   5  11        2.58        4.75      9.36 o 
   0   5  11       23.91       18.55      8.87 o 
   1   5  11        3.03       12.81      7.67 o 
   2   5  11       11.27        0.19      7.29 o 
  -6   6  11       91.05       97.95      9.26 o 
  -5   6  11      103.79       98.87     11.90 o 
  -4   6  11      122.81      111.20      8.83 o 
  -3   6  11       20.19       15.52      7.39 o 
  -2   6  11       40.01       36.03      9.36 o 
  -1   6  11       38.29       41.39      8.69 o 
   0   6  11       57.17       43.69     15.28 o 
   1   6  11        7.31       -3.45      6.41 o 
   2   6  11       32.75       28.72     10.25 o 
  -6   7  11       23.14       20.39      7.40 o 
  -5   7  11      416.34      434.83     18.23 o 
  -4   7  11       24.70       30.00      6.09 o 
  -3   7  11      244.52      251.42     31.05 o 
  -2   7  11        2.36        4.27      6.16 o 
  -1   7  11      117.64      127.42     13.19 o 
   0   7  11       10.73        5.77      8.87 o 
   1   7  11       71.74       99.37     13.19 o 
  -6   8  11      224.18      227.06     16.09 o 
  -5   8  11       22.54       16.62      5.94 o 
  -4   8  11      317.87      385.39     16.79 o 
  -3   8  11       13.39        2.43      5.89 o 
  -2   8  11      273.50      246.51     17.38 o 
  -1   8  11       40.34       28.99      8.28 o 
   0   8  11      100.31       86.50     11.36 o 
   1   8  11       10.90       19.51      8.38 o 
  -6   9  11       11.44        4.46      6.92 o 
  -5   9  11      174.83      189.68     11.75 o 
  -4   9  11       26.14       21.45      7.04 o 
  -3   9  11      253.26      265.79     18.08 o 
  -2   9  11       77.26       77.44     13.80 o 
  -1   9  11      166.35      192.50     16.03 o 
   0   9  11       36.83       33.18      9.39 o 
   1   9  11       73.14       95.60     18.73 o 
  -5  10  11        0.10       -0.10      6.08 o 
  -4  10  11      125.12      149.32     16.64 o 
  -3  10  11       59.86       40.35      8.69 o 
  -2  10  11       40.49       40.43      9.06 o 
  -1  10  11        0.10        0.99      7.10 o 
   0  10  11       37.85       40.80      9.68 o 
  -5  11  11       27.86       33.82      8.99 o 
  -4  11  11        0.05        2.48      5.00 o 
  -3  11  11       25.08       26.65      8.28 o 
  -2  11  11        9.58        5.37      6.87 o 
  -1  11  11       58.14       63.49     10.65 o 
   0  11  11       10.76       -0.99     10.84 o 
  -4  12  11       52.54       69.22     13.06 o 
  -3  12  11       34.09       29.84      8.52 o 
  -2  12  11      125.02      127.93     13.80 o 
  -1  12  11       86.85      100.94     12.77 o 
  -3  13  11       76.07       66.03     14.78 o 
  -2  13  11       74.31       68.34     11.09 o 
  -6   0  12      108.75      106.20     13.47 o 
  -5   0  12       96.19       83.53     11.79 o 
  -4   0  12      223.46      242.45     23.65 o 
  -3   0  12      276.74      291.73     24.64 o 
  -2   0  12      610.27      592.32     35.48 o 
  -1   0  12        3.14       10.84      9.86 o 
   0   0  12      214.22      197.11     23.65 o 
   1   0  12       37.20       47.31     15.77 o 
  -6   1  12        7.24       -2.04      5.02 o 
  -5   1  12      136.26      157.72     11.38 o 
  -4   1  12      218.48      186.80     14.63 o 
  -3   1  12      367.60      341.01     18.46 o 
  -2   1  12       37.33       31.94      7.99 o 
  -1   1  12      262.93      254.42     23.16 o 
   0   1  12       20.75       28.81      9.86 o 
   1   1  12       81.61       97.51     13.58 o 
  -6   2  12       27.15       23.76      6.26 o 
  -5   2  12        2.32       -1.29      4.49 o 
  -4   2  12       34.61       37.01      8.69 o 
  -3   2  12        3.86        1.39      5.89 o 
  -2   2  12       69.35       56.16      9.68 o 
  -1   2  12        0.08        7.21      6.59 o 
   0   2  12       45.82       49.70     13.31 o 
   1   2  12        0.22        5.31      7.99 o 
  -6   3  12        7.45       10.19      5.71 o 
  -5   3  12       38.70       32.91      6.40 o 
  -4   3  12       24.18       16.26      6.97 o 
  -3   3  12       87.34       79.98     10.79 o 
  -2   3  12        3.41        2.96      6.97 o 
  -1   3  12       31.09       25.11      7.99 o 
   0   3  12        4.43       -1.28      6.87 o 
  -6   4  12       16.59       19.85      6.48 o 
  -5   4  12       33.15       34.95      6.53 o 
  -4   4  12      110.33       93.55     11.48 o 
  -3   4  12       12.60        8.82      6.59 o 
  -2   4  12      116.35      123.88     13.19 o 
  -1   4  12       18.55       15.23      7.57 o 
   0   4  12       59.07       63.94     16.26 o 
  -5   5  12      182.43      185.31     13.09 o 
  -4   5  12      321.63      342.66     19.16 o 
  -3   5  12      145.00      157.13     14.27 o 
  -2   5  12      143.18      169.58     17.74 o 
  -1   5  12       76.96      101.98     12.54 o 
   0   5  12       51.28       72.00     11.48 o 
  -5   6  12      231.09      252.31     22.33 o 
  -4   6  12      133.64      116.49     12.88 o 
  -3   6  12      230.13      247.34     17.76 o 
  -2   6  12       57.05       55.21      9.76 o 
  -1   6  12      138.53      148.53     17.25 o 
   0   6  12       46.49       49.88     14.29 o 
  -5   7  12        1.68       -0.76      5.44 o 
  -4   7  12       43.11       37.57     11.83 o 
  -3   7  12       29.56       23.16      7.67 o 
  -2   7  12       26.91       29.34      9.36 o 
  -1   7  12        5.68        2.46      6.97 o 
   0   7  12       27.90       16.91     20.70 o 
  -5   8  12        0.58        3.33      4.88 o 
  -4   8  12        3.41        5.91      9.36 o 
  -3   8  12        0.05       -4.93      6.27 o 
  -2   8  12        1.35       -8.10      6.16 o 
  -1   8  12        0.64       -3.72      6.90 o 
  -4   9  12       27.02       28.61     17.74 o 
  -3   9  12        4.02        5.37      6.87 o 
  -2   9  12       48.30       57.95     10.38 o 
  -1   9  12       36.25       46.43     11.83 o 
  -3  10  12       17.89       11.87      7.29 o 
  -2  10  12       77.27       77.22     11.79 o 
  -4   1  13       42.00       32.33      8.69 o 
  -3   1  13        7.92       11.26      7.29 o 
  -2   1  13      113.06      133.51     14.59 o 
  -4   2  13       13.63       11.83      6.97 o 
  -3   2  13      198.44      194.07     16.37 o 
  -2   2  13        0.13        2.46      6.97 o 
  -4   3  13      278.88      276.60     19.48 o 
  -3   3  13       98.50       77.62     11.85 o 
  -2   3  13      300.02      280.20     20.17 o 
  -3   4  13       80.44       76.00     11.48 o 
  -2   4  13       19.97       17.86      8.28 o 
                                                 
